# Supplementary material for: Targeting lactate dehydrogenase B-dependent mitochondrial metabolism affects tumor initiating cells and inhibits tumorigenesis of non-small cell lung cancer by inducing mtDNA damage
Source: Cell Mol Life Sci. 2022 Jul 25;79(8):445. doi: 10.1007/s00018-022-04453-5 (PMC9314287; doi:10.1007/s00018-022-04453-5)
Supplement: Supplementary file 5 — Supplementary file5 (XLSX 3677 KB) [file 18_2022_4453_MOESM5_ESM.xlsx]

## Sheet: Fig. 1
Fig. 1A
Raw data for representive OCR graph
Minute	HOLO																								PARA
1.31	278.38	385.86	392.02	199.23	302.37	305.72	240.5	255.23	289.63	244.34	240.76	252.04	234.56	180.15	333.11	310.91	357.79	369.44	396.75	330.64	254.53	340.79	474.46	361.29	167.04	174.65	161.36	121.79	111.98	105.05	138.67	193.37	220.55	171.91	105.54	106.58	125.83	115.06	119.96	157.48	263.75	139.01	171.65	201.15	212.89	175.94	124.39	222.97	111.64
7.78	264.51	371.61	370.2	199.02	290.5	290.2	229.15	243.73	279.27	234.96	233.78	242.42	225.05	173.21	318.61	300.18	348.84	353.6	378.59	316.49	245.77	329.32	457.45	350.28	159.46	170.02	157.19	116.36	105.42	101.27	132.27	186.19	214.32	160.94	98.01	101.28	119.92	112.67	106.76	150.58	253.41	132	163.25	191.74	202.17	165.11	116.29	214.69	106.46
14.24	262.99	367.76	367.7	197.31	289.42	288.37	227.94	243.08	278.73	234.13	233.02	242.34	224.57	172.9	318.73	298.91	348.95	352.2	376.11	314.36	244.91	328.78	455.73	351.08	158.7	170.03	156.27	116.2	104.15	100.51	131.48	185.8	214.99	159.89	97.16	101.6	118.33	109.18	109.43	150.75	251.35	131.35	161.9	192.68	201.02	163.72	115.59	214.8	106.93
20.71	264.01	369.12	368.1	196.69	290.34	290.26	228.16	243.82	279.89	235.12	233.73	240.58	224.94	173.34	319.61	299.16	349.72	351.95	376.52	314.26	245.81	329.88	456.48	352.56	159	169.57	156.94	116.95	104.11	100.88	131.51	185.57	215.65	160.09	97.33	101.67	118.55	111.62	108.98	150.95	251.66	131.53	162.66	191.72	201.35	166.14	116.69	215.49	106.83
27.17	265.25	370.72	370.62	197.92	292.36	291.6	229.05	245.01	281.85	235.76	235.04	243.3	226.39	174.34	322	299.88	350.92	352.65	377.84	315.31	247.62	331.43	458.8	355.25	158.87	170.65	157.92	117.15	104.35	101.34	132.62	185.83	215.23	160.58	97.1	102.3	118.31	109.64	110.33	151.55	251.4	131.65	162.89	193.17	201.15	166.18	117.1	215.35	107.54
33.75	104.4	126.27	140.4	75.75	126.67	118	80.99	94	108.9	85.81	79.33	74.25	75.55	69.04	110.94	131.61	134.97	123.67	136.55	107.64	111.36	108.58	185.03	112.62	59.12	60.69	54.18	39.45	45.37	36.88	74.78	60.53	75.54	59.14	33.59	36.72	38.53	41.06	38.31	64.83	91.64	50.15	53.45	73.34	82.48	52.4	40.5	151.84	39.85
40.21	71.03	109.68	105.66	61.21	86.81	86.94	66.14	73.43	85.84	74.11	68.92	71.5	67.98	57.38	99.11	93.62	105.53	106.6	119.22	95.66	74.79	94.16	133.97	100.32	50.8	55.12	49.63	36.7	36.72	34.41	44.73	59.11	71.39	54.35	33.77	35.53	37.39	36.15	35.52	52.88	86.85	45.76	53.85	66.83	72.44	49.34	38.14	79.41	35.19
46.68	71.61	111.67	107.35	60.31	85.49	85.92	65.87	73.56	82.51	71.73	69.43	69.63	68.12	55.18	96.9	91.44	104.87	105.75	116.85	93.65	72.55	94.53	134.24	100.9	51.26	55.52	50.75	38.42	36.3	34.51	44.23	60.71	72.42	54.99	33	35.57	36.89	40.06	35.62	52.02	84.89	46.54	56.69	67.11	70.98	50.88	40.06	72.3	35.36
53.25	487.6	856.95	838.91	348.58	671.07	714.57	478.28	415.88	612	560.8	557.65	469.78	465.85	396.12	651.25	603.03	785.31	601.68	790.98	606.5	554.04	752.16	846.5	640.2	417.73	382.22	358.41	239.99	229.99	239.68	299.93	389.59	429.96	350.02	215.71	236.05	258.54	252.81	272.28	332.14	500.53	317.17	351.41	452.18	435.68	292.84	295.89	420.99	263.74
59.72	331.13	614.71	593.52	326.83	480.75	546.38	351.35	324.96	436.04	429.06	419.51	350.55	339.04	330.38	564.42	424.33	553.86	560.04	594.25	484.27	423.71	525.93	574.69	513.92	387.44	307.3	287.72	200.57	163.86	193.94	255.3	322.35	320.06	291.44	194.92	217.44	203.05	214.12	236.36	312.86	381.78	275.11	277.8	418.92	346.95	291.48	255.61	360.79	238.08
66.19	301.71	546.31	563.92	294.83	415.58	454.05	334.21	331.8	430.34	387.78	376.7	316.86	283.27	289.78	506.57	385.3	514.34	521.42	508.79	457.17	390.07	502.13	575.3	495.26	369.43	310.56	276.65	192.26	154.88	178.53	227.88	305.43	291.84	267.9	185.97	203.5	187.62	191.66	215.57	296.8	355.41	258.12	263.84	405.09	322.91	281.13	242.36	320.93	230.71
72.77	341.55	644.65	547.03	410.16	471.49	530.15	296.64	420.3	379.01	406.03	370.89	457.05	346.81	346.12	557.43	382.57	478.69	516.36	667.88	422.34	382.92	458.18	480.34	431.92	409.45	411.81	387.45	266.57	239.45	237.29	295.78	415.42	512.35	345.65	211.05	231.97	275.9	249.17	255.54	340.34	547.39	301.87	354.91	450.14	467.42	342.04	291.62	400.39	262.43
79.24	318.65	584.15	455.76	385.54	422.12	453.54	270.9	377.79	375.6	379.25	332.67	400.55	335.72	307.94	536.58	370.4	443.45	501.92	621.4	409.42	366.3	468.13	457.92	418.53	423.27	412.7	393.91	265.95	234.6	238.03	305.48	401.58	466.31	337.55	211.11	218.07	263.06	235.57	244.66	335.03	494.57	305.24	319.96	437.93	425.73	342.25	291.62	402.66	255.95
85.72	339.31	571.81	472.83	383.18	425.11	458.38	269.44	372.52	392.08	388.13	329.56	391.29	344.95	303.59	535.82	388.92	443.44	520.14	613.85	420.1	361.27	472.13	459.84	425.19	424.62	415.88	388.83	268.22	234.07	236.28	301.78	411.36	450.47	341.02	210.86	218.59	254.94	235.92	246.93	334.76	443.67	301.59	315.87	442.29	416.83	339.12	295.67	403.69	240.92
92.29	59.49	99.57	96.39	58.86	78.24	78.5	56.96	62.5	75.77	68.99	62.76	64.98	58.95	45.29	82.07	77.09	84.23	88.62	101.92	78.1	57.93	75.02	104.06	76.65	56.64	56.38	53.61	40.53	35.2	36.01	43.91	58.62	68.12	53.96	34.24	34.7	43.62	35.11	37.26	48	80.37	42.6	49.8	59.31	69.39	56.98	38.72	64.84	34.6
98.77	60.75	99.32	93.96	53.7	76.67	76.88	57.66	64.39	73.95	66.66	62.43	66.52	60.96	48.37	88.21	79.63	91.49	94.22	102.06	83.28	62.14	80.95	114.16	84.35	53.09	53.9	50.71	38.42	34.05	34.06	40.38	58.59	68.33	52.95	32.06	35.05	42.16	37.92	34.55	49.73	80.3	43.07	48.48	61.49	68.73	55.5	36.37	67.99	32.86
105.25	58.36	95.2	89.48	50.19	73.96	73.87	55.76	62.54	70.57	63.82	60.43	64.76	59.1	46.82	84.35	77.17	89.25	92.07	98.08	81	61.05	80.04	111.02	83.69	49.81	50.97	47.58	36.74	32.77	33.14	38.44	57.47	67.73	51.11	30.4	33.83	40.03	34.22	33.08	48.22	78.04	41.86	46.19	59.92	65.76	53.32	34.85	66.43	30.88
Raw data for representive ECAR graph
minutes	HOLO																							PARA
1.31	41.73	45.86	39.13	33.9	47.89	32.58	58.82	43.27	46.37	56.67	44.12	28.28	33.44	38.65	31.19	42.7	37.06	31.53	40.84	74.01	44.79	49.25	43.03	67.84	58.99	33.6	34.21	45.97	63.02	64.93	53.14	64.4	36.81	48.65	57.21	48.09	32.93	28.78	37.39	61.84	67.74	56.15	48.77	45.66	42.11
7.77	39.19	42.43	37.96	30.7	45.54	28.8	54.36	41.11	43.86	52.08	42.15	23.85	29.37	36.39	27.28	39.12	33.32	27.53	37.5	70.14	42.73	46.7	41.43	63.17	52.59	30.54	31.46	40.89	56.48	58.17	46.55	59.12	33.95	47.02	54.55	40.43	28.82	23.7	34.99	56.78	63.69	50.98	41.12	42.47	38.77
14.22	39.68	41.75	36.42	27.9	44.43	26.71	52.14	41.21	42.36	51.82	40.18	20.31	30.1	34.34	27.71	37.13	32.58	26.1	37.17	68.68	40.17	45.49	40.63	59.8	54	28.97	29.09	41.76	53.83	57.84	46.17	54.48	32.51	41.95	50.99	39.08	27.96	23.89	33.59	54.65	59.69	49.01	39.46	40.24	36.54
20.68	38.14	41.67	37.1	29.73	45.24	26.69	54.44	40.64	43.33	51.88	40.79	21.54	30.65	35.95	26.4	37.03	31.43	27.63	36.8	67.47	40.47	45.53	42.04	60.29	50.78	28.59	27.46	39.3	51.54	55.36	45.66	52.42	30.33	42.85	48.61	39.31	27.84	21.78	32.21	51.62	58.58	45.45	38.21	39.2	34.76
27.14	37.69	42.67	36.48	29.96	44.68	26.33	52.21	40.66	42.28	50.37	39.14	22.55	30.38	35.7	27.85	37.01	31.19	25.99	36.62	68.6	39.38	43.94	39.98	55.97	47.43	27.05	26.23	39.22	49.31	53.24	42.14	50.2	28.78	41.91	46.54	38.4	27.4	21.06	31.24	50.88	55.73	43.71	38.24	38.03	34.07
33.71	141.2	166.69	136.37	122.55	157.94	98.65	206.1	150.75	156.68	194.77	135.55	103.53	132.37	142.61	102.81	152.88	131.59	87.7	131.9	213.82	146.84	143.93	157.74	240.34	220.22	126.86	118.89	153.65	202.53	233.17	177.89	232.64	126.44	183.34	224.72	161.46	129.15	132.79	135.79	183.73	206.96	178.87	169.05	153.4	150.34
40.17	156.07	184.26	156.05	151.77	180.61	111.51	230.88	170.8	170.28	218.74	150.35	115.37	149.41	158.79	115.11	173.68	146.54	100.6	144.25	230.61	157.56	159.9	168.93	279.58	265.66	154.36	141.77	182.26	242.09	274	211.5	260.21	150.63	223.99	245.54	197.59	162.57	160.66	161.84	221.99	251.53	216.37	208.29	185.3	178.38
46.64	165.82	194.26	164.6	165.17	195.85	124.3	246	180.8	182.1	232.03	161.61	128.17	158.13	166.55	122.95	182.65	156.16	115.78	152.2	243.45	159.03	168.52	176.32	303.27	288.66	169.4	159.86	198.33	271.42	301.53	233.15	280.95	166.52	247.69	262.86	218.88	181.75	181.86	179.06	242.69	277.23	236.2	235.5	203.47	195.54
53.1	177.18	198.81	168.26	169.48	198.89	129.89	253.94	190.54	192.44	237.48	169.8	136.09	167.53	173.2	128.51	188.47	161.9	126.73	160.11	247.9	164.24	172.26	181.42	313.88	302.35	178.88	169.35	206.95	289.71	320.12	247.56	293.99	175.62	262.73	273.75	230.15	190.49	195.91	189.36	255.4	292.84	250.8	253.65	214.42	204.72
59.57	181.98	202.57	170.09	171.93	202.62	133.01	260.14	197.4	195.08	242.07	176.97	142.89	173.96	177.5	130.89	195.13	166	136.29	166.67	254.77	165.51	177.55	185.53	319.88	301.79	183.69	172.08	210.1	301.34	328.99	253.94	304.59	176.44	268.87	279.34	238.55	196.51	203.48	192.63	265.04	303.48	258.5	261.4	217.08	206.55
66.15	230.23	214.29	202.5	203.05	252.41	157.13	339.48	226.48	260.43	328.42	233.97	144.14	215.24	246.55	180.78	264.04	215.23	150.66	196.02	284.96	183.14	203.38	193.76	341.42	311.4	196.62	182.28	225.16	319.74	349.08	274.12	315.22	192.56	294.06	282.54	252.17	205.57	213.62	197.18	281.78	330.02	271.42	277.39	234.45	218.41
72.61	239	254.47	234.37	220.66	268.51	164.01	364.21	275.22	268.88	346.3	247.51	158.21	225.58	260.99	195.58	271.18	222.29	162.84	225.08	373.62	205.1	265.77	232.28	348.19	330.76	202.27	189.01	236.39	337.9	362.28	285.29	328.91	196.14	306.36	297.92	262.01	216.85	220.85	209.38	311.55	358.71	295.17	297.21	246.93	229.82
79.08	244.72	290.96	241.55	223.12	271.86	165.81	368.84	279.22	270.85	353.98	254.3	159.86	228.23	264.55	198.43	274.93	224.78	171.69	232.01	393.3	232.62	278.4	250.3	349.11	325.47	201.67	189.2	236.09	342.76	366.15	285.01	330.48	196.52	307.24	300.81	263.82	219.77	224.75	211.19	326.65	360.54	297.62	296.82	246.86	228.91
85.55	243.88	299.37	243.59	222.61	272.89	167.63	365.97	280.19	269.89	355.18	254.92	162.56	226.1	265.05	199.56	273.48	225.86	174.03	231.92	398.59	242.24	282.41	250.16	347.09	327.43	201.92	188.21	235.03	341.08	364.5	283.35	331.4	197.14	305.98	302	263.65	216.77	224.59	209.25	329.17	361.2	298.68	297.2	246.19	227.18
92.02	242.31	299.66	243.62	228.23	272.37	168.02	368.73	280.23	271.16	355.89	254.59	165.21	227.74	264.15	197.77	277.76	226.97	178.22	231.37	398.53	246.53	283.49	249.67	346.43	326.47	201.45	188.04	234.76	339.64	364.45	282.51	331.81	197.81	303.95	304.11	263.24	214.93	224.62	210.73	328.76	362.01	297.02	296.35	246.5	229.18
98.59	62.44	80.94	73.5	77.02	80.2	45.73	97.41	72.38	68.89	100.71	63.64	70.75	62.37	68.97	56.32	69.55	61.33	48.63	69.9	107.5	62.38	77.6	69.26	105.07	114.72	57.52	52.66	95.17	108.52	111.51	98.93	90.65	53.38	98.33	89.88	98.71	88.18	55.02	59.46	85.11	99.08	87.95	104.48	65.35	75.73
105.06	46.86	60.75	57.29	60.38	62.35	33.39	76.11	53.06	53.9	78.44	48.66	47.32	45.61	49.99	43.04	48.9	43.37	38.43	51.62	82.85	47.88	59.33	53.97	95.61	103.02	50.83	45.59	80.06	95.35	97.88	81.79	81.43	46.69	85.63	77.17	81.53	71.68	47.1	55.32	75.62	89.87	77.36	90.82	56.38	68.06
111.53	39.42	51.01	50.93	55.43	56.62	30.15	66.99	46.51	46.83	69.41	43.29	44.2	37.19	42.62	36.8	43.76	38.17	36.51	43.98	70.86	41.38	51.22	46.05	95.42	99.06	50.55	46.3	76.75	92.92	96.31	76.66	83.58	44.31	81.9	74.86	77.68	66.49	47.08	53.83	74.45	87.09	75.55	84.54	56.9	65.44
118.01	38.23	48.96	47.84	52.15	52.61	29.94	64.74	45.89	44.07	66.03	41.77	36.48	34.02	39.72	34.51	40.28	36.6	33.32	41.35	66.39	37.54	49.17	40.64	91.57	93.75	49.15	43.31	71.61	88.55	90.94	72.87	80.03	42.98	78.71	70.79	73.28	61.8	47.35	52.34	71.44	83.92	71.77	79.53	54.17	62.99
124.48	39.65	48.76	48.3	51.59	51.52	27.09	65.09	44.67	44.97	62.96	43.48	36.76	33.79	39.38	33.81	38.57	34.71	34.91	40.6	66.51	37.6	48.39	40.1	86.94	88.33	47.25	41.77	69.01	85.18	87.92	72.34	75.41	42.96	74.2	68.67	70.49	58.09	43.16	50.83	69.18	80.5	68.74	77.9	52.63	61
Fig. 1B
Raw Data					Normalized to mean of A549
	A549	HOLO	PARA	Mean of A549
Repeat1	7.09948	10.0547	8.97691	9.09726	0.780163	1.10491	0.986474
	8.81664	8.4716	9.03251		0.968862	0.930946	0.992584
	8.80926	10.5404	8.78824		0.968051	1.15829	0.96574
	8.46	13.6539	9.50289		0.92967	1.50043	1.04427
	9.14375	10.8967	7.20753		1.00481	1.19744	0.792036
	7.38337	10.7902	7.57919		0.811359	1.18573	0.832878
	9.11547	11.3737	7.74014		1.0017	1.24986	0.850565
	7.49635	9.37414	10.2749		0.823775	1.03013	1.12911
	6.41314	9.11598	10.4269		0.70474	1.00176	1.14581
	11.2965	8.06128	7.64874		1.24138	0.885855	0.840521
	12.3382	8.16808	5.45909		1.35584	0.897591	0.599899
	7.73811	10.2677	9.78826		0.850342	1.12832	1.07563
	11.921	10.5217	9.24028		1.31	1.15623	1.01542
	10.0501	10.462	9.85222		1.10441	1.14967	1.08266
	10.3775		9.9274		1.14039		1.09092
Repeat2	9.18975	9.61791	10.4585	8.20074	1.1207	1.17292	1.27543
	11.5955	8.5723	8.82913		1.41409	1.0454	1.07672
	6.61833	10.7028	8.82938		0.807113	1.30522	1.07675
	8.88425	11.7042	7.51922		1.08344	1.42734	0.916978
	8.60085	10.1371	10.2805		1.04888	1.23623	1.25371
	6.31974	12.1415	9.05626		0.7707	1.48067	1.10442
	7.62473	9.84807	6.86675		0.929845	1.20098	0.837409
	10.011	10.8037	7.49743		1.22085	1.31752	0.914321
	6.43762	8.61938	8.63025		0.785075	1.05114	1.05247
	7.39716	8.6343	8.38877		0.902093	1.05296	1.02302
	10.2938	8.01577	8.06492		1.25534	0.977533	0.983526
	9.01874	8.95862	6.73561		1.09985	1.09251	0.821416
	5.20849	8.8357	7.8541		0.635181	1.07752	0.957818
	7.80722	7.86131	7.07756		0.9521	0.958696	0.863117
	8.00398		9.16511		0.976095	0	1.1177
Repeat3	16.0824	26.6358	21.9962	19.5506	0.822629	1.36245	1.12512
	32.6041	48.4215	17.5236		1.66773	2.4768	0.89635
	14.949	20.2154	22.0515		0.764655	1.03404	1.12796
	15.3915	35.0555	24.6934		0.787288	1.79312	1.26309
	17.4147	30.4485	17.6183		0.890779	1.55747	0.901191
	16.4753	13.315	16.6707		0.842726	0.681073	0.85272
	16.4935	32.2752	21.5104		0.843655	1.65091	1.10028
	14.6783	29.3223	25.4305		0.750807	1.49986	1.30079
	10.2302	46.8835	24.7113		0.523285	2.39813	1.26401
	25.7826	32.8226	27.7226		1.3188	1.67891	1.41803
	20.6851	22.343	24.4002		1.05806	1.14286	1.24809
	33.8207	29.5168	22.4267		1.72996	1.50981	1.14715
			12.1846				0.623256
Repeat4	15.4254	17.3024	27.7318	29.3999	0.524675	0.588517	0.94326
	16.4018	48.0218	12.7487		0.557886	1.6334	0.43363
	16.7531	23.8268	33.2133		0.569834	0.810437	1.1297
	17.6447	33.9297	16.6515		0.60016	1.15407	0.566378
	41.0828	27.8742	26.3833		1.39737	0.9481	0.897393
	60.2752	35.7191	15.9909		2.05018	1.21494	0.543909
	22.9307	34.5075	35.5867		0.779955	1.17372	1.21043
	53.197	65.2892	27.2322		1.80942	2.22072	0.926266
	20.7672	33.1259	24.2467		0.706367	1.12673	0.824719
	18.7984	29.9213	13.8873		0.639401	1.01773	0.472359
	47.5688	32.1846	27.4309		1.61799	1.09472	0.933023
	15.3902		17.2638		0.523475		0.587206
	35.9639		11.8603		1.22326		0.403412
			22.1006				0.751721
Fig. 1C
	A549			HOLO			PARA
DAY 6	6000	5000	5000	9000	13000	13000	1000	2000	2000
Fig. 1D
A549 ALDH(%)		A549 GLDC(%)		A549 SOX2(%)		H358 GLDC(%)		H358 SOX2(%)
HCl	20mM lactic acid	HCl	20mM lactic acid	HCl	20mM lactic acid	HCl	20mM lactic acid	HCl	20mM lactic acid
4.55	11.7	62.8	86.2	13.3	18.9	3.05	8.95	7.91	13.3
6.68	13.3	58.8	77.1	17.1	37.7	3.81	9.51	5.48	6.26
6.43	10.8	65.7	79	10.1	36.4	3.21	9.32	42.6	53.6
		42	78.7					44.1	56.6

## Sheet: Fig. 2
Fig. 2A
See WB section
Fig. 2B
A549_CTR	A549_siLDHB	MCF7
483.723	253.347	4.03888
458.378	274.987	0.127665
485.753	307.916	0.342377
Fig. 2C
	0 mM lactic acid										20 mM lactic acid
A549 siCTRL	0.9351	0.8705	0.9238	0.8474	0.9428	0.8164	0.8538	0.7847	0.7565	0.6973	1.26986	1.18213	1.25452	1.15076	1.28032	1.10867	1.15946	1.06562	1.02732	0.94693
A549 siLDHB	0.3307	0.3071	0.2935	0.3294	0.3226	0.3131	0.332	0.3478	0.3056	0.3011	0.3307	0.3071	0.2935	0.3294	0.3226	0.3131	0.332	0.3478	0.3056	0.3011
Fig. 2D
A549 siCTRL	A549 siLDHB
7.39383	4.10391
9.67505	5.37422
4.2609	1.19606
5.253	4.536
5.332	4.149
5.851	4.282
Fig. 2E
Raw data for representive graph
minute	A549 siCTRL																																							A549 siLDHB
14.22	109	125.05	113.83	112.27	108.51	158.04	180.31	143.68	138.38	170.45	119.86	146.69	155.49	148.92	156.86	156.11	134.23	125.27	147.49	146.87	131.52	146.32	157.85	139.32	127.57	107.58	135.87	122.75	143.75	131.41	132.93	120.69	105.06	106.39	123.77	131.98	139.78	135.41	123.68	87.8366	80.1104	69.9469	67.3277	96.8601	87.1067	108.703	103.715	88.0418	94.9173
20.68	108.28	125.14	111.7	113.35	107.93	156.86	179.97	142.04	138.54	169.74	118.82	146.27	154.67	144.02	152.23	153.18	135.14	126.4	146.32	143.86	133.23	146.94	154.64	137.6	125.38	108.19	134.13	122.63	142.73	131.31	132.4	120.06	106.26	106.53	122.52	130.45	136.57	132.84	122.65	88.3654	79.1296	68.8956	66.6437	95.2689	85.5208	106.145	100.481	85.759	92.6726
27.15	105.87	124.46	110.96	110.98	108.7	155.57	180.8	141.59	138.27	171.18	117.87	145.17	155.15	141.93	152.03	149.39	133.86	126.13	146.72	142.74	134	146.71	153.11	137.57	124.83	107.52	135.33	121.86	142.52	130.21	132.62	119.91	106.28	106.57	120.05	129.71	136.34	130.95	121.93	86.5978	77.6359	68.5546	64.9844	94.2888	83.8859	104.42	100.102	84.7159	92.2047
33.73	81.44	100.24	84.83	89.4	84.91	121.95	138.21	106.62	107.93	131.45	94.34	112.9	119.58	110.01	120.7	117.92	106.34	99.25	115.31	112.92	98.16	135.51	120.02	106.38	94.99	84.59	106.39	98.77	111.95	102.41	103.8	94.14	84.7	82.93	92.89	99.63	104.63	102.67	94.01	64.3652	59.3289	53.295	49.7157	73.3757	63.4133	80.3276	77.8923	66.9799	69.8141
40.19	82.77	99.18	89.8	89.02	84.49	122.61	139.3	107.39	106.69	132.05	93.46	112.59	118.01	107.61	119.79	117.48	105.41	98.87	113.6	110.19	100.34	116.33	118.75	106.77	93.88	85.08	106.56	96.2	113.85	99.94	105.35	93.61	84.44	82.47	91.18	97.18	104.52	100.87	93.01	62.7072	57.3436	51.5003	47.9846	71.1972	62.8633	78.8005	75.2766	64.1067	68.6597
46.66	82.58	98.71	88.68	87.62	85.17	122.18	136.97	109.18	106.95	131.07	93.47	115.01	119.67	107.48	121.13	116.44	104.81	98.89	115.22	111.23	100.51	112.85	121.35	108.71	92.42	85.34	105.08	95.64	115.58	100.94	104.22	93.74	84.39	83.5	91.33	96.43	105.42	101.01	93.37	62.75	55.9328	50.6307	47.7302	68.6864	61.648	77.1754	74.1896	62.5958	66.711
53.23	124.24	139.67	118.61	122.62	107.62	178.9	187.41	151.44	141.18	168.77	113.39	153.45	205.31	163.73	213.71	215.91	135.4	134.32	153.95	147.54	134.04	145.32	165.83	155.59	127.8	115.14	132.65	136.94	159.64	131.49	152.38	122.43	103.25	108.4	120.59	117.17	160.48	133.59	110.66	104.242	93.0568	76.0869	70.6028	111.439	103.264	114.05	107.485	106.306	111.224
59.69	108.7	131.49	116.2	112.91	105.14	162.31	176.97	145.62	135.91	167.88	110.51	143.17	189.66	143.03	190.45	191.21	130.02	125.7	149.82	146.45	130.32	144.92	165.6	143.65	119.61	111.6	134.71	133.23	151.57	132.36	144.89	112.45	104.33	106.1	113.72	112.59	143.44	135.07	109.13	94.3164	84.1172	71.0061	66.1575	100.746	91.8263	105.478	106.722	88.9526	98.7059
66.16	101.35	122.75	107.77	107.42	100.68	153.25	169.29	138.67	130.08	162.56	108.97	136.09	175.36	138.35	173.29	177.27	124.74	120.55	144.1	141.3	124.86	142.15	160.5	137.39	112.32	107.23	132.33	128.79	146.21	128.11	138.43	110.41	103.03	103.15	108.34	110.43	132.51	130.17	105.58	87.5292	79.1312	66.727	62.3298	92.1281	85.7916	100.645	101.573	82.96	91.65
72.74	108.43	129.57	108.86	115.86	108.66	165.36	177.34	148.07	137.63	170.49	118.33	143.47	179.99	157.83	179.12	190.67	129.88	121.79	149	146.75	133.71	144.6	169.01	143.93	121.69	116.88	145.48	132.2	152.73	132.83	143.59	111.61	106.66	106.3	124.08	120.38	146.64	140.2	116.67	93.2501	87.6629	72.6814	69.8311	94.5799	89.9904	105.546	110.737	92.1798	98.9406
79.21	103.67	124.48	109.65	108.76	103.79	156.65	169.22	140.4	131.92	165.14	111.38	138.72	170.19	142.39	168.59	177.03	127.27	119.63	143.81	142.85	128.11	140.69	159.46	137.52	116.99	108.45	139.88	126.78	148.17	128.31	139.09	109.42	102.7	103.69	115.43	115.93	140.25	135.19	111.92	92.5242	84.5648	70.0117	65.4028	92.785	87.1042	101.987	105.081	84.5047	92.7443
85.68	99.49	121.35	106.32	105.91	99.82	151.36	165.73	135.23	128.42	160.75	108.19	133.24	165.04	138.81	161.99	168.14	122.9	115.51	140.82	139.37	123.69	136.84	155.78	132.26	111.37	105.77	133.11	123.81	143.68	125.8	134.29	107.17	102.3	101.17	110.33	112.38	134.92	128.12	108.09	89.2692	81.0856	67.3953	61.7117	89.8646	83.7711	98.8282	100.754	79.8689	88.8474
92.25	53.1	67.39	61.66	60.47	57.34	86.52	93.69	75.3	73.92	87.93	56.79	75.02	86.65	65.35	77.73	80.44	71.92	69.47	79.76	82.52	69.99	83.88	83.81	75.78	29.15	57.74	71.77	69.54	83.35	69.56	73.88	63.59	57.86	57.02	60.17	66.01	71.5	75.18	60.44	50.634	45.7886	40.011	32.3366	53.3256	48.7906	61.0869	59.5643	49.0576	52.1751
98.73	51.04	65.88	62.38	58.55	54.32	82.11	90.03	70.09	70.98	85.74	56.46	72.57	83.58	67.25	76.55	77.76	70.1	66.92	77.18	78.63	65.71	77.19	78.94	71.98	34.89	55.46	68.09	64.55	78.84	66.86	71.18	60.39	56.37	54.43	58.76	62.72	69.16	71.74	57.65	48.6573	43.2345	38.1346	31.5204	52.3162	47.2415	58.4477	56.6547	46.4227	50.4854
105.2	48.47	63.99	59.35	56.5	52.52	79.48	86.33	68.22	66.43	83.07	56.32	70.76	79.19	65.7	73.85	74.28	67.37	65.14	74.41	74.36	63.14	73.99	76.39	71.96	35.07	54.1	65.88	62.97	76.35	63.99	67.39	59.34	54.83	53.84	57.69	59.72	65.92	69.58	56.94	47.0503	41.1299	35.3958	30.293	50.5702	45.0814	56.2295	52.8267	43.9677	47.7369
Fig.2E right panel
	Raw Basal OCR			Norm to siCTRL			Raw OCR			Norm to siCTRL			Raw OCR			Norm to siCTRL			Raw OCR			Norm to siCTRL			Raw OCR			Norm to siCTRL
	A549 siCTRL	A549 siLDHB	Mean of siCTRL	A549 siCTRL	A549 siLDHB		H460 siCTRL	H460 siLDHB	Mean of siCTRL	H460 siCTRL	H460 siLDHB		H358 siCTRL	H358 siLDHB	Mean of siCTRL	H358 siCTRL	H358 siLDHB		H838 siCTRL	H838 siLDHB	Mean of siCTRL	H838 siCTRL	H838 siLDHB		PF139 siCTRL	PF139 siLDHB	Mean of siCTRL	PF139 siCTRL	PF139 siLDHB
Repeat1	107.718	87.5999	130.682	82.4289	67.0339	Repeat1	275.48	117.5	258.094	106.738	45.5268	Repeat1	106.08	57.6	116.064	91.401	49.6295	Repeat1	468.37	318.58	549.841	85.183	57.9405	Repeat1	199.64	134.16	223.543	89.3084	60.0161
	124.88	78.9586		95.5616	60.4214		259.59	113.21		100.581	43.8645		108.52	68.47		93.5034	58.9953		341.8	291		62.1635	52.9245		230.68	154.53		103.194	69.1286
	112.166	69.1323		85.8324	52.902		280.91	182.57		108.842	70.7389		127.84	87.49		110.15	75.3834		562.21	237.11		102.25	43.1235		232.49	167.03		104.004	74.7204
	92.5308	66.3186		70.8071	50.7488		222.91	112.14		86.3691	43.45		135.75	81.02		116.965	69.8087		507.4	375.86		92.2814	68.3581		237.03	152.12		106.035	68.0505
	112.203	95.4726		85.8609	73.0583		246.11	117.76		95.3582	45.6275		110.01	104.73		94.7872	90.2378		522.12	262.34		94.9585	47.7121		198.76	160.84		88.9147	71.9513
	108.381	85.5045		82.9362	65.4304		268.03	114.63		103.851	44.4147		119.04	77.17		102.568	66.4915		698.88	310.04		127.106	56.3873		206.37	171.81		92.319	76.8587
	156.82	106.423		120.003	81.4375		266.3	79.12		103.181	30.656		122.89	81.1		105.885	69.8776		618.84	389.54		112.549	70.8461		213.73	190.58		95.6115	85.2554
	180.361	101.433		138.017	77.6191		251.92	89.63		97.6094	34.7282		117.68	112.82		101.396	97.2083		679.11	412.12		123.51	74.9527		241.48	191.31		108.025	85.582
	142.437	86.1722		108.997	65.9414		242.66	105.7		94.0215	40.9547		114.75	60.73		98.8713	52.3264			336			61.1087		231.99	171.42		103.78	76.6843
	138.395	93.2649		105.903	71.3689		267.03	99.52		103.464	38.5602		98.08	83.81		84.508	72.2126	Repeat2	439.923	186.523	509.623	86.3238	36.6004		243.26	155.47		108.822	69.5491
	170.459	50.8161		130.44	38.8859	Repeat2	299.267	152.899	351.725	85.0866	43.4717	Repeat2	158.523	160.686	139.981	113.247	114.792		585.214	273.508		114.833	53.669	Repeat2	208.237	69.2296	184.653	112.774	37.4923
	118.853	88.4378		90.9498	67.6751		416.972	162.417		118.552	46.178		152.154	76.1723		108.697	54.4166		403.333	226.513		79.1439	44.4475		208.916	86.4893		113.142	46.8396
	146.04	95.6759		111.754	73.2139		408.991	135.107		116.283	38.4133		156.719	63.3278		111.958	45.2406		481.94	250.148		94.5686	49.0851		188.152	100.689		101.897	54.5297
	155.102	93.6844		118.689	71.69		395.429	110.28		112.427	31.3544		129.857	111.701		92.7684	79.7981		495.84	226.813		97.296	44.5063		176.748	98.5156		95.7205	53.3526
	144.955	93.3422		110.924	71.4281		331.716	88.4088		94.3126	25.1361		125.841	56.2575		89.8989	40.1897		400.388	414.361		78.566	81.3078		158.468	101.322		85.8207	54.8724
	153.706	87.0228		117.62	66.5923		377.023	83.4184		107.194	23.7173		113.4	87.9923		81.0118	62.8606		473.766	281.668		92.9645	55.2702		113.573	92.1665		61.507	49.9142
	152.893	100.318		116.998	76.7664		260.769	120.672		74.141	34.309		105.286	47.9099		75.2148	34.2262		274.062	216.527		53.7777	42.488		162.465	94.0773		87.9853	50.949
	134.411	92.7702		102.855	70.9903		402.729	65.1227		114.503	18.5155		118.938	36.1654		84.9676	25.8361		410.565	337.182		80.563	66.1634		196.806	93.0218		106.583	50.3774
	125.937	83.6516		96.3704	64.0126		425.689	101.543		121.031	28.8703		191.382	104.863		136.721	74.913		409.578	351.792		80.3694	69.0303		210.181	131.991		113.827	71.482
	146.847	95.8057		112.371	73.3132		480.428	89.6373		136.594	25.4854		146.28	102.243		104.501	73.0411		490.254	333.082		96.1999	65.3589		260.574	168.594		141.118	91.3046
	144.49	83.467		110.568	63.8713		365.995	77.6625		104.059	22.0808		157.013	117.915		112.168	84.2372		564.639	360.916		110.796	70.8205		184.308	153.845		99.8145	83.3173
	132.918	102.59		101.713	78.5051		347.915	83.9211		98.9182	23.8602		127.585	63.4203		91.145	45.3067		464.052	347.264		91.0584	68.1418		196.183	167.469		106.246	90.6955
	146.661	76.9334		112.229	58.8716		397.351	82.4758		112.974	23.4493		176.943	92.4048		126.406	66.0129		586.534	267.16		115.092	52.4234		145.447	116.609		78.769	63.1515
	155.198	80.2782		118.762	61.4311		375.129	67.317		106.656	19.1394		120.499	82.8409		86.0829	59.1805		404.454	148.484		79.3639	29.1362		123.281	100.764		66.7646	54.5703
	138.164	87.7982		105.727	67.1857		312.154	50.6254		88.7507	14.3937		123.321	62.3634		88.099	44.5517		529.868	175.971		103.973	34.5298		202.18	114.996		109.494	62.2778
	125.926	97.7198		96.362	74.778		225.691	66.6958		64.1678	18.9627		185.617	68.0902		132.603	48.6428		782.186	147.114		153.484	28.8674		193.076	84.4661		104.563	45.7439
	107.767	98.9753		82.4665	75.7386		285.168	112.275		81.0781	31.9218		114.038	84.282		81.4675	60.21		600.118	132.891		117.758	26.0765		241.043	117.028		130.54	63.3782
	135.111	95.0749		103.391	72.754		298.146	106.877		84.768	30.3869		140.76	72.0715		100.557	51.487		692.75	213.384		135.935	41.8711		285.784	121.942		154.771	66.0395
	122.412	91.8038		93.6729	70.2508		362.891	85.7731		103.176	24.3868		196.478	71.2706		140.361	50.9148		689.351	193.91		135.268	38.0498		178.438	158.535		96.6357	85.857
	143	81.9651		109.427	62.722		297.876	96.1106		84.6912	27.3259		109.922	89.8895		78.5268	64.2159		523.265	131.253		102.678	25.755		134.42	102.771		72.7972	55.6572
	130.977	64.4326		100.228	49.3057		418.883	74.3782		119.096	21.147		117.98	76.6651		84.2835	54.7686			111.573			21.8934		109.424	145.673		59.2602	78.8916
	132.649	65.5351		101.507	50.1493		251.737	95.0593		71.5732	27.027		111.044	65.909		79.3286	47.0846	Repeat3	441.956	237.207	388.459	113.771	61.0635			114.82			62.1824
	120.223	52.1041		91.9978	39.8715			78.6423			22.3593	Repeat3	144.641	111.018	168.717	85.7284	65.8		294.491	333.19		75.81	85.7721			66.3172			35.9151
	105.866	55.8026		81.012	42.7017	Repeat3	411.189	202.3	305.237	134.71	66.2756		181.068	97.6126		107.319	57.8548		448.833	331.899		115.542	85.4398	Repeat3	190.476	122.516	184.023	103.508	66.5777
	95.8837	53.2446		73.3729	40.7443		319.339	152.815		104.619	50.0638		218.648	108.498		129.592	64.3063		400.6	330.39		103.125	85.0512		211.286	95.7612		114.817	52.0385
	74.9137	82.9619		57.3261	63.4847		290.672	185.482		95.2275	60.766		165.482	107.24		98.0807	63.5608		489.916	257.512		126.117	66.2906		226.934	111.928		123.32	60.8241
	106.497	83.8882		81.4946	64.1936		283.368	175.332		92.8344	57.4406		169.339	103.603		100.367	61.4055		354.802	225.766		91.3355	58.1182		212.811	123.948		115.646	67.3559
	122.114	97.2453		93.4447	74.4148		337.226	164.35		110.479	53.8427		178.71	94.2423		105.921	55.8572		288.617	152.993		74.2978	39.3845		202.762	136.128		110.185	73.9744
	130.714	78.564		100.026	60.1193		312.414	194.575		102.35	63.7448		123.129			72.9782									135.14	137.556		73.4379	74.7507
		76.1734			58.29		182.449	139.004		59.7721	45.5392														108.751	106.812		59.0971	58.0439
																										86.5312			47.0227
Repeat2	85.7782	58.3553	102.911	83.3527	56.7052
	76.5288	59.8469		74.3648	58.1546
	94.4083	57.9328		91.7387	56.2946
	82.2887	60.6077		79.9618	58.8939
	102.305	55.3042		99.4124	53.7404
	92.7876	86.8081		90.1638	84.3534
	93.6832	80.0088		91.0341	77.7464
	130.166	60.5421		126.485	58.8301
	130.952	71.4294		127.249	69.4096
	119.651	70.5308		116.268	68.5364
	73.0553	54.2205		70.9895	52.6873
	109.535	65.1094		106.438	63.2683
	128.036	73.9256		124.416	71.8352
	136.261	64.6096		132.408	62.7826
	118.409	75.854		115.06	73.7091
	126.662	72.5303		123.08	70.4793
	92.9399	62.4331		90.3119	60.6677
	93.4704	74.2528		90.8274	72.1531
	110.727	77.3855		107.596	75.1973
	116.212	72.0026		112.926	69.9666
	132.127	64.5664		128.391	62.7407
	79.5302	54.5325		77.2813	52.9905
	112.614	79.1822		109.43	76.9432
	157.282	66.5476		152.834	64.6658
	132.271	78.1367		128.531	75.9272
	84.6848	73.1552		82.2901	71.0866
	100.886	51.3183		98.0331	49.8671
	98.8883	69.5435		96.092	67.577
	125.93	76.3498		122.369	74.1908
	114.704	73.2553		111.461	71.1839
	99.1774	93.6241		96.3729	90.9767
	74.6841	67.5114		72.5722	65.6023
	94.559	58.8792		91.8851	57.2142
	88.2889	69.403		85.7924	67.4405
	89.3231	68.4493		86.7973	66.5138
	94.1937	70.2146		91.5302	68.2291
	121.557	67.7085		118.12	65.7939
	76.5839	70.3548		74.4184	68.3653
	67.8922	55.5129		65.9724	53.9431
	82.0208	52.302		79.7015	50.823
	78.28	58.9283		76.0665	57.262
		58.4788			56.8252
		54.7107			53.1637
		60.9459			59.2225
Repeat3	155.836	114.347	214.293	72.7219	53.3609
	174.976	184.08		81.6536	85.9023
	268.913	165.841		125.49	77.3907
	216.907	163.727		101.221	76.4044
	244.908	182.789		114.288	85.2999
	188.253	197.563		87.8497	92.1944
	140.881	117.895		65.7429	55.0164
	184.11	99.8332		85.9162	46.5879
	246.071	108.756		114.831	50.7517
	242.679	201.574		113.248	94.066
	261.329	196.849		121.951	91.8612
	222.604	163.519		103.88	76.3075
	228.113	133.583		106.451	62.3374
	206.464	134.455		96.3481	62.7444
	183.896	126.943		85.8166	59.2389
	138.901	73.866		64.8191	34.4701
	205.718	112.706		95.9997	52.595
	257.476	122.027		120.153	56.9449
	257.2	101.845		120.024	47.5268
	250.778	101.887		117.027	47.5463
	224.146	129.56		104.6	60.4599
		87.4083		0	40.7897
Repeat4	195.536	105.148	256.937	76.1019	40.9231
	327.142	129.907		127.322	50.5592
	219.961	152.519		85.6079	59.3598
	244.098	92.0703		95.0019	35.8334
	264.192	115.196		102.822	44.834
	290.695	71.8079		113.137	27.9473
Fig. 2g
A549 shCTRL	A549 shLDHB-1	A549 shLDHB-2
61.8218	8.12001	4.55786
78.7677	5.47757	4.66062
69.2887	6.00973	4.99335
Fig. 2h
Raw data for Representive graph (passage 4)																					Raw data for right panel
Minute	A549 shCTRL						A549 shLDHB-1						A549 shLDHB-2									A549 shCTRL	A549 shLDHB-1	A549 shLDHB-2
1.32	345.63	313.02	441.44	506.32	520.17	448.33	203.61	242.58	293.5	202.47	262.61	236.73	183.16	172.25	226.68	195.48	176.62	187.4			Repeat1(passage 4)	318.283	184.639	166.68
7.78	315.55	299.66	418.98	483.86	490.64	434.38	191.92	254.35	270.71	210	252.37	217.78	174.53	159.98	211.96	186.29	162.86	172.62				331.718	319.328	158.416
14.25	320.27	338.36	413.93	485.25	491.18	419.38	188.3	435.19	263.99	197.15	254.27	213.47	164.79	158.5	208.87	186.71	161.63	173.83				411.527	257.893	204.456
20.71	329.49	341.9	411.48	478.32	484.71	410.5	184.09	274.01	257.25	192.98	245.89	210.12	167.82	158.49	203.69	184.65	158.65	168.93				479.08	194.012	186.787
27.17	305.09	314.89	409.17	473.67	484.78	406.11	181.53	248.78	252.44	191.91	242.54	207.02	167.44	158.26	200.81	189	155.94	166.92				486.893	247.566	158.74
33.75	176.89	165.84	177.53	230.3	210.08	227.13	88.85	173.52	119.04	84.51	111.15	107.09	75.08	82.84	104	87.89	78.43	85.18				411.997	210.204	169.896
40.21	144.15	162.38	191.4	227.89	217.1	191.17	76.98	147.55	112.97	84.37	96.86	94.68	85.27	75.04	96.96	83.71	74.93	77.16			Repeat2 (passage 6)	567.829	173.971	213.53
46.67	160.42	172.84	213.64	264.84	244.87	218.68	82.14	144.6	116.41	75.4	125.62	98.96	74.52	82.99	102.31	92.6	76.48	86.15				340.785	203.581	193.348
53.25	510.82	493.99	616.42	771.39	777.18	683.95	237.02	295.27	267.6	253.64	335.45	270.48	334.87	217.95	289.39	366.62	286.37	290.36				310.29	242.05	184.159
59.72	466.05	422.09	635.41	690.16	743.93	642.83	239.12	282.84	310.56	235.38	325.34	262.27	359.04	270.41	271.79	340.52	290.27	261.76				476.93	199.945	175.664
66.18	446.69	385.99	592.66	646.31	687.73	580.68	235.32	273.48	307.12	216.91	319.58	257.55	346.39	293.18	299.54	342.81	283.42	260.11				474.622	283.074	209.239
72.66	431.29	344.24	534.58	587.48	622.81	570.61	221.21	261.9	286	212.84	272.42	234.21	325.46	265.39	270.82	331.91	258.48	240.61			Repeat3 (passage 10)	323.191	191.529	112.715
79.23	475.61	425.49	477.04	669.84	658.36	597.75	210.27	253.17	248.88	229.04	287.33	236.78	162.33	139.91	169.28	245.02	166.86	172.32				352.179	163.115	100.395
85.7	467.54	427.18	555.16	659.38	665.64	587.53	209.79	251.81	261.34	219.99	277.41	229.38	205.97	142.02	197.18	252.21	177.71	203.7				392.935	151.496	88.3689
92.18	469.16	429.07	555.24	658.4	661.02	591.38	209.92	250.64	263.99	212.62	284.9	222.6	194.91	150.3	205	256.54	174.72	213.46				357.967	143.043	107.836
98.65	461.6	401.38	542.44	633.7	644.5	548.39	201.77	243.43	254.04	203.96	266.72	210.89	183.49	146.67	191.32	242.31	165.71	198.58				399.158	152.973	115.335
105.23	106.01	112.32	107.21	136.33	130.46	118.78	53.52	109.07	71.16	46.04	73.27	65.73	46.33	53.03	62.84	61.96	45.28	53.75				377.665	204.889
111.7	95.45	112.63	105.37	137.14	130.86	124.09	51.89	107.66	71.42	41.86	68.54	65.83	43.07	53.31	63.14	60.16	47.09	56.74			Repeat4 (passage 11)	460.167	269.49	91.8375
118.18	92.64	106.5	103.68	130.71	125.16	122.11	51.23	93.22	69.96	36.61	66.7	63.55	42.36	50.25	60.01	59.81	41.94	54.03				401.499	242.373	86.7816
																						423.114	264.141	162.015
																						401.302	231.767	125.3
																						400.175	240.134	138.111
[truncated: 30 more columns]

## Sheet: Fig. 3
Fig. 3A
A549CTR	A549siLDHB
10.5	5.82
11	2.32
11.4	2.5
Fig. 3B
Early apoptosis		Late apoptosis
HOLO siCTRL	HOLO siLDHB	HOLO siCTRL	HOLO siLDHB
13.9	20.3	6.34	16.5
11.7	23.7	6.36	17.2
15.3	25.1	5.86	17.2
Fig. 3E
Sphere formation Raw Counting by two persons
Person 1		Person 2		Mean of two persons
A549siCTR	A549siLDHB	A549siCTR	A549siLDHB	A549siCTR	A549siLDHB
129	11	172	22	150.5	16.5
115	11	182	22	148.5	16.5
104	14	162	26	133	20
H358siCTRL	H358siLDHB	H358siCTRL	H358siLDHB	H358siCTRL	H358siLDHB
52	16	93	26	72.5	21
54	23	113	67	83.5	45
34	14	74	28	54	21
H460siCTRL	H460siLDHB	H460siCTRL	H460siLDHB	H460siCTRL	H460siLDHB
79	20	63	27	71	23.5
71	18	74	24	72.5	21
43	21	69	26	56	23.5
PF139siCTRL	PF139siLDHB	PF139siCTRL	PF139siLDHB	PF139siCTRL	PF139siLDHB
9	5	12	5	10.5	5
18	6	21	10	19.5	8
13	4	13	9	13	6.5
Colony formation
A549 CTR	A549 KD	H358 CTR	H358 KD	H838 CTR	H838 KD	H1650 CTR	H1650 KD	H520 CTR	H520 KD
123	62	91	60	175	71	24	8	43	30
132	49	72	54	135	59	23	7	38	25
124	56	75	40	150	69	19	5	33	26
Fig. 3F
HOLO population(%)			GLDC population (%)
shCTRL	shLDHB-1	shLDHB-2	shCTRL	shLDHB-1	shLDHB-2
11.2	0.84	No measurement in this biological repeat	69.9	22.7	23
9.09	No measurement in this biological repeat	0.93	73.9	23.7	25.6
10.08	1.36	0.022	74.2	16.5	4.35
9.73	1.88	1.4
Fig. 3G
Sphere formation Raw Counting by two persons
Persion 1			Persion 2			Mean of two persons
shCTRL	shLDHB-1	shLDHB-2	shCTRL	shLDHB-1	shLDHB-2	shCTRL	shLDHB-1	shLDHB-2
41	40	5	60	40	7	50.5	40	6
65	37	7	79	47	11	72	42	9
56	33	3	65	40	4	60.5	36.5	3.5
Colony formation
shCTRL	shLDHB-1	shLDHB-2
191	52	35
192	23	19
174	36	10
Fig. 3I
	10000 cell group, Tumor volume (mm3)
Days	A549 shCTRL				A549 shLDHB-1				A549 shLDHB-2
21	39.2007	53.0237
28	118.231	105.703	71.3655	164.261	44.6726	26.868	15.7604
31	218.893	207.804	100.604	237.986	54.2963	46.7311	21.3143
36	282.58	246.293	149.267	355.198	137.908	51.156	21.8839
39	420.241	378.897	185.646	409.484	210.375	150.135	51.6889		40.5764
42	608.106	519.84	260.509	549.22	272.236	103.588	60.1779		86.4133	31.8561

## Sheet: Fig.4
Fig. 4C
A549 siCTRL	A549 siLDHB	H358 siCTRL	H358 siLDHB	PF139 siCTRL	PF139 siLDHB	A549 shCTRL	A549 shLDHB-1
367.466	497.181	323.95	454.38	311.924	510.003	336.162	534.084
286.476	419.114	342.058	433.654	370.062	613.313	214.69	576.406
491.875	547.243	410.145	645.772	451.531	846.114	331.669	838.73
387.523	486.3	437.075	796.113			245.571	742.053
463.383	604.266	475.603	645.582			283.958	685.387
409.977	470.997	440.011	603.794			246.141	658.611
277.522	355.552					196.54	439.606
293.704	386.267					181.539	427.728
Fig. 4D
A549 siCTRL	A549 siLDHB	H358 siCTRL	H358 siLDHB
227.789	285.921	177.759	165.82
212.156	238.253	152.038	169.774
171.081	251.737	151.111	163.259
Fig. 4E
A549 siCTRL				A549 siLDHB				H358 siCTRL			H358 siLDHB			A549 shCTRL			A549 shLDHB-1
100	100	100	100	82.2884	76.7443	56.6953	67.2479	100	100	100	57.3826	74.9566	65.5902	100	100	100	61.013	36.0385	52.8398
Fig. 4F
CI		CII		CIV		CI		CII		CIV
A549siCTRL	A549siLDHB	A549siCTRL	A549siLDHB	A549siCTRL	A549siLDHB	A549shCTRL	A549shLDHB-1	A549shCTRL	A549shLDHB-1	A549shCTRL	A549shLDHB-1
43.8212	33.3859	68.4706	42.6395	113.453	82.052	71.4103	55.5188	44.2661	33.2761	92.0466	61.9209
18.6218	9.7865	46.8676	24.9282	110.136	78.5064	59.0575	45.4755	65.1796	48.1616	100.916	55.5574
21.0421	15.3771	51.1814	27.9494	98.3441	79.6409	36.8182	17.503	57.8113	46.5658	92.4089	64.3283

## Sheet: Fig. 5
Fig. 5C
siCTRL	siCTRL+nuc	siLDHB	siCTRL+nuc
1.01327775‬	1.0731955‬	-0.184242	0.080482‬
1.0562415‬	1	-0.184242	0.017597
1.04646675‬	1.04248125‬	-0.25‬	0.034376‬
Fig. 5D
	Person1								Person2
		with Mock			with Nucleotide precusor					with Mock			with Nucleotide precusor
	A549 siCTRL	51	62	52					A549 siCTRL	68	70	68
	siLDHB	3	6	10	20	15	21		siLDHB	5	9	14	30	16	28
			Mean of two persons
		with Mock			with Nucleotide precusor				Nucleotide precursor
	A549 siCTRL	59.5	66	60					100 uM Hypoxanthion
	siLDHB	4	7.5	12	25	15.5	24.5		100 uM Adenine
									400 uM Uridine

## Sheet: Fig. 6
Fig. 6C
IF mean_Live/Dead
Low GLC	Low GLC+20mMSLA
1.41564	2.11
0.117	0.719

## Sheet: Fig. 7
Fig. 7B
Body weight(g)
Week	LDHB+/+; KrasLSL-G12D/+; P53fl/fl			LDHB-/-; KrasLSL-G12D/+; P53fl/fl
12	24.8	21.6	18.6	22.9	20.9	21.7
13	25.2	22.7	19.4	23.8	21.1	22
14	24.6	23.1	20.4	23.2	21	22.1
15	24.1	22.9	20.2	23.8	21.4	22.3
16	24.2	22.6	19.9	23.6	21.5	22.3
18	23	21.2	19	24	22	22
Fig. 7D
Tumor volume(mm3)
LDHB+/+; KrasLSL-G12D/+; P53fl/fl	LDHB-/-; KrasLSL-G12D/+; P53fl/fl
465.138	19.125
230.641	106.129
252.27	15.342
278.338	116.045
Fig. 7F
Lung weight(mg)
LDHB+/+; KrasLSL-G12D/+; P53fl/fl	LDHB-/-; KrasLSL-G12D/+; P53fl/fl
1304.2	974.7
1052.9	804.3
1055.8	628.8

## Sheet: Fig. S1
Fig. S1SA
	HOLO			PARA
LDHB	60491.2	51848.9	61628.5	53322.9	44701.7	46661.4
LDHA	38423.6	35907.8	47223.2	50963.9	55814.2	57580.7
HK2	22.06	16.06	61.48	158.5	1366.21	1113.9
MCT4	694.53	1396.62	994.92	3170.08	3564.47	7649.48
Fig. S1B
	Raw Basal OCR		Normalized mean of HOLO				Raw Basal OCR		Normalized mean of HOLO				Raw Basal OCR		Normalized mean of HOLO
	HOLO	PARA	Mean of HOLO				HOLO	PARA	Mean of HOLO				HOLO	PARA	Mean of HOLO
Repeat1	267.029	160.614	295.852	90.2583	54.2889	Repeat2	528.621	553.709	618.811	84.0669	88.0567	Repeat3	356.593	138.145	230.066	154.993	60.0448
	373.014	170.984		126.082	57.7941		585.305	512.794		93.0814	81.55		171.967	136.487		74.7454	59.324
	373.726	157.939		126.323	53.3848		565.488	445.638		89.9299	70.8701		198.431	90.9748		86.2482	39.5422
	198.034	117.689		66.9372	39.78		572.781	367.522		91.0897	58.4473		294.922	124.525		128.188	54.125
	292.999	106.003		99.0364	35.83		521.041	433.448		82.8615	68.9315		188.849	95.4237		82.0834	41.476
	293.231	101.809		99.1147	34.4125		714.357	558.886		113.605	88.8799		145.218	155.796		63.1189	67.7168
	230.961	133.312		78.067	45.0607		607.343	521.901		96.5861	82.9983		157.838	178.884		68.6044	77.7519
	246.175	187.353		83.2094	63.327		545.484	544.857		86.7487	86.649		239.962	145.48		104.299	63.2331
	281.874	216.147		95.276	73.0597		615.999	471.363		97.9626	74.9611		310.778	129.237		135.08	56.1727
	236.862	162.683		80.0616	54.9883		511.785	601.505		81.3894	95.6577		281.26	149.762		122.25	65.0942
	235.266	99.0282		79.5219	33.4724		587.855	398.286		93.487	63.3396		243.703	131.079		105.926	56.9733
	244.136	102.686		82.5201	34.7087		579.616	482.745		92.1766	76.7713		220.212	175.144		95.7152	76.1266
	227.105	120.188		76.7636	40.6246		601.064	516.134		95.5876	82.0811		203.301	177.04		88.365	76.9504
	174.787	111.635		59.0795	37.7336		708.772	405.913		112.716	64.5526		230.181	155.614		100.048	67.6377
	322.412	111.094		108.978	37.5508		602.988	416.692		95.8935	66.2668		242.662	152.021		105.473	66.0759
	301.807	152.259		102.014	51.4651		580.3	625.004		92.2854	99.3947		192.679	134.683		83.748	58.5398
	351.245	254.313		118.724	85.9601		729.879	572.837		116.073	91.0985		223.395	107.289		97.0986	46.6331
	355.967	133.108		120.32	44.9917		738.661	686.92		117.47	109.241		194.786	150.357		84.6637	65.3529
	381.16	164.47		128.836	55.5925		744.31	315.265		118.368	50.1368		192.542	156.596		83.6885	68.0647
	318.211	194.095		107.558	65.6059		571.603	311.742		90.9023	49.5766		254.298	157.083		110.531	68.2762
	247.727	203.714		83.7342	68.8574		699.516	511.96		111.244	81.4173		252.951	137.636		109.945	59.8236
	332.041	167.417		112.233	56.5884		633.5	568.03		100.746	90.3342		264.923	115.543		115.149	50.2206
	460.584	118.012		155.681	39.8892		686.384			109.156
	354.094	284.287		119.687	96.0915
Fig.S1C
	Raw ATP linked OCR		Normalized mean of HOLO			Raw Max OCR		Normalized mean of HOLO			Raw Spare OCR		Normalized mean of HOLO
	HOLO	PARA	Mean of HOLO			HOLO	PARA	Mean of HOLO			HOLO	PARA	Mean of HOLO
Repeat1	181.738	105.132	192.433	94.4437	54.6338	373.479	419.114	498.793	74.8771	84.0261	106.45	258.5	205.187	51.8789	125.981
	253.324	112.973		131.645	58.7087	672.657	413.463		134.858	82.8932	299.644	242.479		146.032	118.173
	251.001	105.523		130.438	54.8372	665.448	390.063		133.412	78.2018	291.722	232.124		142.171	113.126
	131.549	78.5747		68.3621	40.8329	323.414	266.912		64.8398	53.5119	125.381	149.223		61.1047	72.7242
	191.052	64.7415		99.284	33.6442	522.467	236.039		104.747	47.3224	229.468	130.036		111.832	63.3735
	193.123	65.6411		100.36	34.1117	571.668	237.2		114.611	47.5551	278.437	135.391		135.697	65.9831
	157.382	77.2973		81.7868	40.1691	387.942	301.009		77.7767	60.3479	156.981	167.697		76.5053	81.7277
	163.638	125.615		85.0376	65.2784	357.547	409.451		71.6828	82.0889	111.372	222.098		54.2773	108.24
	187.738	142.171		97.5616	73.8817	492.795	476.376		98.7982	95.5062	210.921	260.228		102.793	126.823
	157.784	104.027		81.9956	54.0596	459.216	341.408		92.066	68.4473	222.354	178.725		108.365	87.1024
	161.37	63.7445		83.8591	33.1261	451.285	211.006		90.476	42.3036	216.02	111.978		105.278	54.5729
	170.28	65.9122		88.4894	34.2526	379.061	222.877		75.9962	44.6835	134.926	120.191		65.7565	58.5756
	154.756	80.7936		80.4218	41.986	362.722	264.633		72.7203	53.0549	135.617	144.445		66.0931	70.3955
	112.99	71.0553		58.7175	36.9253	338.762	240.218		67.9168	48.1602	163.975	128.584		79.914	62.6656
	217.796	73.1013		113.182	37.9885	574.079	249.045		115.094	49.9298	251.666	137.951		122.65	67.2307
	193.757	94.5049		100.689	49.1113	470.891	336.711		94.4067	67.5056	169.084	184.452		82.4037	89.8932
	234.738	163.677		121.986	85.0577	617.836	495.21		123.867	99.2823	266.591	240.897		129.924	117.402
	240.26	84.0271		124.856	43.6663	561.045	302.902		112.481	60.7273	205.078	169.794		99.9454	82.7495
	252.616	107.822		131.277	56.0318	631.34	330.248		126.574	66.2099	250.18	165.778		121.926	80.7924
	215.66	123.435		112.072	64.1454	515.98	443.454		103.446	88.906	197.769	249.359		96.3831	121.526
	159.879	125.87		83.0842	65.4106	455.938	436.659		91.4088	87.5436	208.21	232.944		101.472	113.526
	230.941	114.471		120.013	59.4871	593.407	341.137		118.969	68.3928	261.366	173.72		127.377	84.6628
	156.669	76.8919		81.4159	39.9584	526.565	292.97		105.568	58.7362	226.357	174.958		110.316	85.2665
	248.356	186.638		129.063	96.9902	665.496	662.252		133.422	132.772	204.913	377.965		99.8649	184.203
Repeat2	361.013	366.655	426.014	84.7428	86.0672	1168.95	915.611	1513.66	77.2264	60.4899	640.324	361.902	894.846	71.5566	40.4427
	405.057	336.755		95.0815	79.0485	1440.01	828.817		95.1344	54.7558	854.706	316.023		95.5139	35.3157
	389.23	285.002		91.3663	66.9003	1344.17	608.955		88.8029	40.2306	778.685	163.317		87.0185	18.2507
	399.106	235.773		93.6847	55.3445	1283.48	547.639		84.793	36.1798	710.697	180.117		79.4208	20.1282
	359.953	277.52		84.494	65.144	1282.08	666.865		84.7004	44.0565	761.034	233.417		85.046	26.0844
	503.648	386.99		118.224	90.8405	1810.63	903.481		119.619	59.6885	1096.27	344.595		122.509	38.5087
	420.746	364.44		98.7643	85.5474	1532.11	800.21		101.219	52.8659	924.764	278.308		103.343	31.1011
	375.503	376.672		88.1442	88.4187	1358.86	855.674		89.773	56.5301	813.374	310.816		90.895	34.7339
	402.018	316.816		94.3682	74.3683	1502.74	786.685		99.2785	51.9724	886.741	315.322		99.0938	35.2374
	341.293	407.262		80.1137	95.5993	1170.64	951.568		77.3385	62.8654	658.857	350.063		73.6277	39.1197
	406.695	285.756		95.4661	67.0772	1449.23	712.49		95.7431	47.0707	861.37	314.204		96.2586	35.1124
	406.76	315.292		95.4813	74.0105	1319.72	790.4		87.1876	52.2178	740.108	307.655		82.7075	34.3806
	414.791	341.701		97.3666	80.2097	1496.09	829.301		98.8395	54.7878	895.03	313.166		100.02	34.9965
	497.648	277.681		116.816	65.1817	1712.19	717.765		113.116	47.4192	1003.42	311.852		112.132	34.8497
	418.594	287.823		98.2593	67.5624	1506.41	703.005		99.5209	46.4441	903.42	286.313		100.958	31.9957
	411.682	413.47		96.6367	97.0564	1474.21	1039.18		97.3937	68.6532	893.91	414.172		99.895	46.284
	487.167	384.591		114.356	90.2774	1882.63	1023.52		124.376	67.6188	1152.75	450.682		128.821	50.364
	482.172	463.592		113.183	108.822	1754.48	1119.42		115.91	73.9547	1015.82	432.504		113.519	48.3325
	512.346	218.394		120.266	51.2649	1797.47	568.332		118.75	37.5469	1053.16	253.067		117.691	28.2803
	393.728	216.191		92.4222	50.748	1419.57	552.785		93.7838	36.5198	847.965	241.043		94.7605	26.9367
	480.075	337.722		112.691	79.2757	1734.24	821.988		114.572	54.3047	1034.72	310.028		115.631	34.6458
	451.377	366.933		105.954	86.1326	1637.56	880.293		108.185	58.1566	1004.06	312.262		112.204	34.8955
	477.716			112.137		1736.65			114.732		1050.26			117.367
Repeat3	229.151	91.3308	135.927	168.58	67.1896	583.298	248.492	378.45	154.128	65.6605	226.705	110.347	148.384	152.787	74.3679
	115.199	88.6129		84.7488	65.1901	325.007	230.03		85.8785	60.782	153.04	93.5427		103.141	63.0427
	131.395	54.0041		96.664	39.7294	350.781	152.103		92.6888	40.191	152.35	61.1282		102.675	41.1971
	205.674	74.7623		151.309	55.0006	566.048	217.223		149.57	57.398	271.126	92.6974		182.724	62.473
	127.202	60.7534		93.5789	44.6946	369.982	158.193		97.7625	41.8002	181.133	62.7691		122.074	42.3029
	92.9729	96.3486		68.3976	70.881	251.011	201.454		66.3261	53.2313	105.793	45.6577		71.299	30.7708
	103.796	115.738		76.3599	85.1453	247.72	286.551		65.4566	75.7169	89.8823	107.667		60.5757	72.5616
	162.708	92.9408		119.7	68.374	484.724	230.879		128.081	61.0064	244.762	85.3983		164.956	57.5538
	209.531	67.8068		154.147	49.8836	570.098	190.506		150.64	50.3384	259.32	61.2691		174.768	41.292
	187.916	98.1993		138.244	72.2426	246.71	234.276		65.1897	61.9041	-34.5493	84.5139		-23.2843	56.9577
	170.517	88.5211		125.445	65.1225	482.021	220.894		127.367	58.3681	238.318	89.8155		160.613	60.5307
	145.187	110.751		106.81	81.4764	373.382	223.359		98.6608	59.0193	153.17	48.2143		103.228	32.4938
	135.522	109.986		99.6999	80.9139	320.858	230.685		84.7821	60.9553	117.556	53.6456		79.2266	36.1542
	149.987	96.1578		110.342	70.7407	368.304	188.147		97.3191	49.7152	138.123	32.533		93.0874	21.9255
	163.37	93.3758		120.187	68.694	373.553	194.238		98.7059	51.3247	130.891	42.2175		88.213	28.4523
	122.104	88.4141		89.8283	65.0438	294.452	161.279		77.8047	42.6157	101.773	26.5966		68.5894	17.9247
	149.599	70.5778		110.056	51.9222	354.222	142.693		93.598	37.7045	130.827	35.4039		88.17	23.8603
	65.7339	92.8919		48.3586	68.338	231.912	194.431		61.2795	51.3757	37.1268	44.074		25.0214	29.7035
	73.6494	102.728		54.1818	75.574	259.701	179.086		68.6223	47.3209	67.1589	22.4897		45.2614	15.1568
	14.8961	94.1492		10.9587	69.263	392.413	175.922		103.689	46.4848	138.114	18.8386		93.0814	12.6962
	145.466	87.7026		107.015	64.5204	396.265	177.74		104.707	46.9652	143.314	40.1036		96.5855	27.0277
	88.8169	78.1909		65.3401	57.5229	483.446	153.553		127.744	40.5742	218.523	38.0104		147.272	25.6169
Fig.S1D
	Glycolysis		Glycolytic capacity		Glycolytic Reserve			Glycolysis			Glycolytic capacity			Glycolytic Reserve
Raw data							Normlized to HOLO
	HOLO	PARA	HOLO	PARA	HOLO	PARA	Mean of HOLO	HOLO	PARA	Mean of HOLO	HOLO	PARA	Mean of HOLO	HOLO	PARA
Repeat1	136.487	253.652	205.128	288.858	68.6419	35.206	138.91	0.982554	1.82602	218.193	0.940137	1.32388	79.2831	0.865817	0.444072
	156.514	246.863	254.634	275.721	98.12	28.8579		1.12673	1.77715		1.16703	1.26368		1.23764	0.364
	130.985	149.121	206.253	173.475	75.2684	24.3544		0.942947	1.07351		0.945292	0.795064		0.9494	0.307195
	139.664	139.502	195.453	117.043	55.7889	85.493		1.00543	1.00426		0.895791	0.536428		0.703694	1.07837
	154.336	165.03	227.59	136.679	73.2541	98.8394		1.11105	1.18804		1.04308	0.626423		0.923992	1.24671
	102.49		140.58		38.0892			0.737819			0.644299			0.480439	0
	200.427	235.927	314.914	289.597	114.488	53.67		1.44285	1.69842		1.4433	1.32727		1.44409	0.676968
	148.741	261.4	239.043	309.549	90.3011	48.1494		1.07078	1.88179		1.09557	1.41871		1.13901	0.607334
	147.215	200.23	227.978	238.968	80.7633	38.7374		1.05978	1.44144		1.04486	1.09523		1.01871	0.488615
	185.836	240.814	303.661	278.866	117.824	38.0514		1.33782	1.7336		1.39173	1.27809		1.48618	0.479962
	129.425	142.321	214.563	166.616	85.1381	24.295		0.931717	1.02455		0.983376	0.763626		1.07389	0.306446
	114.25	217.53	141.077	263.487	26.8274	45.9569		0.822475	1.56598		0.646581	1.2076		0.338388	0.579678
	136.161	223.271	196.979	253.592	60.8179	30.3214		0.980213	1.60731		0.902788	1.16226		0.767128	0.38246
	137.086	190.267	229.249	224.644	92.1631	34.3774		0.98687	1.36971		1.05069	1.02958		1.1625	0.43362
	100.131	161.849	171.269	189.421	71.1375	27.572		0.720836	1.16513		0.784952	0.868146		0.897295	0.34778
	151.695	171.509	238.334	202.411	86.6387	30.9019		1.09204	1.23468		1.09232	0.927683		1.09282	0.389782
	129.62	154.669	194.138	178.04	64.5175	23.3707		0.933123	1.11345		0.889764	0.815987		0.813793	0.294786
	99.6933	201.994	148.075	275.809	48.3816	73.8153		0.717683	1.45413		0.678651	1.26408		0.610262	0.931071
	122.799	233.181	194.902	303.246	72.1032	70.0655		0.884017	1.67865		0.893267	1.38983		0.909476	0.883772
	180.46	202.448	328.556	251.72	148.097	49.2725		1.29911	1.4574		1.50583	1.15367		1.86802	0.6215
	122.92	211.548	200.456	258.157	77.5363	46.6096		0.884889	1.52291		0.918724	1.18318		0.978006	0.587911
	127.789	172.502	236.451	207.359	108.662	34.8568		0.91994	1.24183		1.08369	0.950359		1.37062	0.439667
	140.205	167.147	209.157	193.303	68.9523	26.1554		1.00932	1.20328		0.958602	0.885937		0.869731	0.329912
Repeat2	168.836	208.593	236.298	268.254	67.4621	59.6609	114.799	1.4707	1.81702	174.812	1.35174	1.53455	76.5474	0.881282	0.779371
	139.311	224.705	238.304	259.845	98.993	35.1394		1.21351	1.95736		1.36322	1.48644		1.29318	0.459039
	133.957	187.067	111.164	228.369	96.5195	41.3023		1.16688	1.6295		0.635914	1.30638		1.26087	0.539547
	111.442	209.861	102.021	251.77	98.9867	41.9088		0.970747	1.82806		0.583613	1.44025		1.2931	0.547469
		167.495		200.877		33.382			1.45902			1.14912		0	0.436081
	105.438	150.15	172.434	184.641	66.9963	34.4915		0.918448	1.30792		0.986408	1.05624		0.875196	0.450574
	121.049	228.533	163.689	273.828	42.6398	45.2947		1.05444	1.9907		0.936383	1.56643		0.557019	0.591701
	118.921	168.534	209.051	197.838	90.1309	29.3039		1.03589	1.46807		1.19588	1.13173		1.17741	0.382807
	158.309	173.852	240.482	202.718	82.1733	28.8662		1.379	1.51439		1.37568	1.15965		1.07346	0.37709
	103.357	166.859	194.451	234.952	91.0939	68.0929		0.900322	1.45348		1.11236	1.34404		1.18999	0.889522
	100.878	167.708	188.382	214.237	87.504	46.5284		0.87873	1.46087		1.07764	1.22554		1.1431	0.607817
	121.326	154.398	170.828	188.584	49.5021	34.1862		1.05684	1.34493		0.97722	1.07879		0.646664	0.446587
	128.478	186.784	188.63	227.724	60.1518	40.9398		1.11915	1.62704		1.07906	1.30269		0.785784	0.534811
	136.305	156.232	253.182	187.552	116.877	31.3201		1.18733	1.36091		1.44833	1.07289		1.5268	0.409146
	127.719	147.607	250.771	178.657	123.053	31.05		1.11253	1.28578		1.43454	1.02201		1.60748	0.405618
	108.64	161.739	193.019	198.561	84.3786	36.8219		0.946346	1.40888		1.10417	1.13587		1.10227	0.481017
	117.979	161.678	211.958	192.772	93.9792	31.0944		1.02769	1.40834		1.21251	1.10275		1.22768	0.406198
	116.349	154.984	191.329	187.067	74.9803	32.0825		1.01349	1.35004		1.0945	1.07011		0.979494	0.419106
	75.5813	133.959	124.609	153.454	49.0278	19.4954		0.658374	1.16689		0.712826	0.877833		0.640467	0.254676
	92.6951	154.476	160.663	177.862	67.9674	23.3859		0.807449	1.34561		0.919069	1.01746		0.887883	0.305499
	66.7291	152.524	106.021	122.217	39.2921	83.5561		0.581264	1.32861		0.606494	0.699143		0.513287	1.09152
	87.769	162.775	69.7282	127.832	48.9505	84.7962		0.764538	1.4179		0.39888	0.731262		0.639457	1.10772
	84.5062	108.086	68.8549	90.7194	53.3846	64.7712		0.736117	0.941517		0.393884	0.51896		0.697382	0.846129
Repeat3	140.554	145.089	275.67	265.251	135.117	120.162	134.213	1.04727	1.08106	280.104	0.984185	0.946987	145.891	0.926153	0.823649
	149.867	160.196	283.533	300.301	133.666	140.106		1.11666	1.19362		1.01226	1.07212		0.91621	0.960354
	105.468	167.616	211.78	310.503	106.312	142.887		0.785844	1.24891		0.756087	1.10854		0.728712	0.979414
	130.094	229.518	275.393	430.187	145.299	200.669		0.969333	1.71014		0.983195	1.53583		0.995947	1.37548
	118.408	193.015	252.264	370.685	133.856	177.67		0.882261	1.43815		0.900622	1.3234		0.917514	1.21784
	152.012	187.143	337.55	358.782	185.538	171.639		1.13264	1.3944		1.20511	1.28091		1.27177	1.1765
	143.256	144.644	304.354	287.154	161.098	142.51		1.0674	1.07774		1.08659	1.02518		1.10424	0.976831
	114.039	144.48	233.622	273.451	119.583	128.971		0.849707	1.07652		0.834067	0.976262		0.81968	0.884032
	167.451	163.994	347.525	303.288	180.074	139.294		1.24768	1.22192		1.24072	1.08278		1.23431	0.95479
	123.584	138.469	256.333	257.016	132.749	118.547		0.920828	1.03174		0.915149	0.917586		0.909925	0.812575
	129.318	194.486	285.508	380.563	156.19	186.078		0.963548	1.44911		1.01931	1.35867		1.0706	1.27546
	176.358	209.989	363.342	424.797	186.984	214.808		1.31405	1.56463		1.29719	1.51659		1.28168	1.4724
	110.954	156.972	237.656	308.97	126.702	151.998		0.826721	1.1696		0.848469	1.10307		0.868476	1.04187
	147.227	191.342	311.267	373.23	164.04	181.888		1.09699	1.42569		1.11127	1.33249		1.12441	1.24675
	184.531	179.234	386.678	340.222	202.147	160.988		1.37494	1.33547		1.3805	1.21464		1.38561	1.10349
	117.455	189.34	246.854	342.268	129.399	152.927		0.875162	1.41078		0.881308	1.22195		0.886962	1.04824
	143.44	142.105	291.228	265.444	147.788	123.34		1.06877	1.05882		1.03973	0.947677		1.01301	0.845429
	118.815	118.064	252.926	207.758	134.11	89.6943		0.885293	0.879694		0.902983	0.741728		0.919257	0.614808
	139.371	143.775	286.8	262.194	147.429	118.42		1.03845	1.07127		1.02392	0.936074		1.01055	0.811706
	124.642	152.596	262.892	266.049	138.249	113.452		0.928712	1.137		0.938563	0.949834		0.947625	0.777655
	107.695	132.498	235.788	254.444	128.093	121.946		0.802435	0.987246		0.841798	0.908405		0.878009	0.835875
	108.147	144.085	223.324	276.826	115.177	132.741		0.805806	1.07358		0.797301	0.988313		0.789477	0.909871
		136.488		254.006		117.518			1.01697			0.906842			0.805526
Repeat4	124.455	217.143	270.365	400.567	145.909	183.424	132.395	0.940067	1.64018	282.396	0.957382	1.41844	150.001	0.972727	1.22283
	131.834	215.351	287.453	416.337	155.62	200.986		0.995797	1.62664		1.01789	1.47428		1.03746	1.33991
	97.2574	158.069	230.28	303.217	133.023	145.148		0.734628	1.19396		0.815439	1.07371		0.886817	0.967653
	153.115	220.923	319.286	401.132	166.171	180.209		1.15654	1.66873		1.13061	1.42044		1.10781	1.20139
	105.637	221.716	230.725	410.421	125.088	188.705		0.797926	1.67472		0.817016	1.45333		0.83392	1.25803
	141.28	246.787	292.062	465.362	150.782	218.575		1.06715	1.86409		1.03421	1.64788		1.00522	1.45716
	140.161	204.948	289.129	395.237	148.968	190.289		1.0587	1.54806		1.02383	1.39957		0.993119	1.2686
	133.8	167.159	279.973	297.929	146.174	130.771		1.01065	1.26262		0.991407	1.05499		0.97449	0.871803
	176.091	225.012	374.531	426.049	198.44	201.037		1.33009	1.69961		1.32624	1.50867		1.32293	1.34025
	155.566	114.407	331.074	220.887	175.508	106.48		1.17506	0.864165		1.17236	0.782178		1.17005	0.709869
	144.062	212.325	308.473	386.879	164.412	174.553		1.08816	1.60379		1.09233	1.36997		1.09608	1.16369
	92.703	219.305	203.19	410.848	110.487	191.543		0.700227	1.6565		0.719511	1.45484		0.73658	1.27696
	152.021	184.564	322.085	349.954	170.065	165.39		1.14828	1.39409		1.14053	1.23921		1.13376	1.1026
	128.067	182.283	251.76	348.611	123.693	166.328		0.967346	1.37686		0.891502	1.23446		0.824622	1.10886
	148.767	153.79	316.213	288.604	167.446	134.814		1.1237	1.16164		1.11973	1.02197		1.11631	0.898759
	126.685	238.927	269.581	436.212	142.896	197.285		0.95691	1.80472		0.954608	1.54466		0.95264	1.31523
	130.165	195.665	292.23	368.372	162.066	172.707		0.98319	1.47795		1.03481	1.30443		1.08044	1.15138
	137.323	185.811	269.165	345.179	131.841	159.367		1.03726	1.40351		0.953132	1.2223		0.878941	1.06245
	140.98	183.512	306.469	333.28	165.489	149.768		1.06488	1.38614		1.08523	1.18017		1.10326	0.998455
	126.114	189.57	281.741	346.441	155.627	156.871		0.952596	1.4319		0.997665	1.22677		1.03751	1.04581
	113.109	170.651	250.072	302.719	136.962	132.068		0.854364	1.289		0.885523	1.07195		0.913083	0.880453
	113.497	168.436	236.859	318.764	123.362	150.328		0.857297	1.27227		0.838736	1.12877		0.822411	1.00218
		176.926		322.229		145.303			1.3364			1.14104			0.96869

## Sheet: Fig. S2
Fig. S2B-C
	Raw ATP lined OCR			Norm to siCTRL			Raw ATP lined OCR			Norm to siCTRL			Raw ATP lined OCR			Norm to siCTRL			Raw ATP lined OCR			Norm to siCTRL			Raw ATP lined OCR			Norm to siCTRL			Raw MAX OCR			Norm to ctrl			Raw MAX OCR		Norm to ctrl				Raw MAX OCR			Norm to ctrl			Raw MAX OCR
	A549 siCTRL	A549 siLDHB	Mean of siCTRL	A549 siCTRL	A549 siLDHB		H460 siCTRL	H460 siLDHB	Mean of siCTRL	H460 siCTRL	H460 siLDHB		H358 siCTRL	H358 siLDHB	Mean of siCTRL	H358 siCTRL	H358 siLDHB		H838 siCTRL	H838 siLDHB	Mean of siCTRL	H838 siLDHB			PF139 siCTRL	PF139 siLDHB	Mean of siCTRL	PF139 siCTRL	PF139 siLDHB		A549 siCTRL	A549 siLDHB	Mean of siCTRL	A549 siCTRL	A549 siLDHB		H460 CTRL	H460 siLDHB	Mean of siCTRL	H460 CTRL	H460 siLDHB		H358_siCTRL	H358_siLDHB	Mean of siCTRL	H358_siCTRL	H358_siLDHB		H838 siCTRL
Repeat1	25.4528	24.3258	30.087	84.5889	80.8435	Repeat1	146.32	51.28	139.947	104.552	36.6417	Repeat1	54.87	27.15	64.673	84.8461	41.9824	Repeat1	58.55	19.19	47.335	123.68	40.5365	Repeat1	115.23	76.33	130.176	88.5159	58.6342	Repeat1	111.432	95.3627	137.083	81.2895	69.5672	Repeat1	499.89	168.73	480.216	104.096	35.136	Repeat1	182.69	119.29	223.436	81.7624	53.3879	Repeat1	458.45
	25.5006	21.4235		84.7478	71.1982		144.69	52.85		103.387	37.7635		61.01	30.95		94.3405	47.8584		29.44	17.6		62.1884	37.1779		134.49	88.37		103.311	67.8829		131.301	85.4351		95.7841	62.325		480.28	156.28		100.012	32.5434		212.42	125.07		95.068	55.9748		331.84
	24.3972	17.3237		81.0808	57.5728		152.74	58.23		109.139	41.6077		71.81	41.37		111.041	63.9709		43.62	31.99		92.142	67.575		135.6	88.48		104.163	67.9674		114.193	71.2733		83.3037	51.994		542.05	229.53		112.875	47.7968		241.61	176.14		108.132	78.831		541.51
	23.5221	17.8418		78.1724	59.2946		121.12	55.93		86.5452	39.9643		77.2	35.43		119.375	54.7858		55.78	26.71		117.828	56.4216		134.31	90.03		103.173	69.1581		114.316	66.3634		83.3938	48.4121		409.17	168.85		85.2047	35.161		263.38	163.55		117.875	73.1964		484.53
	23.5264	24.3861		78.1868	81.044		131.39	56.17		93.8835	40.1358		78.68	54.33		121.664	84.0111		40.07	39.56		84.643	83.5657		125.09	90.24		96.09	69.3194		104.483	101.438		76.2203	73.9989		461.54	166.36		96.1101	34.6425		238.17	194.76		106.592	87.1643		524.02
	34.573	22.8629		114.899	75.9818		129.99	47.51		92.8832	33.9478		63.16	34.72		97.6651	53.688		54.57	21.91		115.272	46.2822		121.56	118.68		93.3784	91.1661		164.818	93.6274		120.235	68.3013		477.87	153.39		99.5106	31.9416		237.73	157.9		106.395	70.6677		678.51
	42.2023	27.6547		140.254	91.9066		145.62	38.09		104.051	27.2169		67.05	38.47		103.68	59.4866		46.19	35.41		97.5708	74.7993		126.58	100.42		97.2346	77.1393		177.891	106.725		129.772	77.8558		474.98	107.24		98.9088	22.3314		210.16	164.1		94.0566	73.4425		602.29
	34.7087	25.6465		115.35	85.2325		137.14	45.18		97.9921	32.283		61.14	49.66		94.5415	76.7899		50.46	45.43		106.591	95.9654		138.8	92.24		106.622	70.8557		145.242	105.26		105.954	76.7871		486.41	150.42		101.289	31.3231		240.59	222.88		107.675	99.7494		674.33
	31.2055	21.6115		103.707	71.8227		144.51	47.42		103.258	33.8835		57.22	32.82		88.48	50.75			45.97			97.106		129.91	85.65		99.7926	65.7935		135.722	92.7396		99.0097	67.6536		472.45	150.57		98.382	31.3544		194.17	202.95		86.9003	90.8298
	38.9338	24.87		129.391	82.6519		145.95	2.73		104.287	1.9507		54.59	30.27		84.4132	46.8069	Repeat2	174.645	80.0535	206.087	84.7423	38.844		140.19	76.9		107.689	59.0721		166.403	100.527		121.391	73.3343		497.52	135.71		103.603	28.26		213.44	148.87		95.5245	66.6264	Repeat2	468.855
	25.0963	13.8446		83.404	46.0106	Repeat2	171.381	81.9532	210.892	81.2656	38.8606	Repeat2	95.1332	64.0907	81.8976	116.158	78.2549		237.925	106.945		115.447	51.8925	Repeat2	72.0818	26.4614	90.7464	79.4289	29.1585		110.952	53.0554		80.9399	38.704	Repeat2	519.401	308.609	488.341	106.361	63.1954	Repeat2	308.469	260.477	252.142	122.34	103.306		551.582
	32.5406	24.506		108.144	81.4424		262.658	77.8008		124.547	36.8917		86.8278	30.4899		106.017	37.2283		122.801	76.9265		59.586	37.3266		93.2264	34.9103		102.729	38.4686		144.238	92.0888		105.222	67.1789		420.559	280.385		86.1201	57.416		266.138	126.17		105.552	50.0395		437.485
	36.0155	25.7349		119.693	85.5264		254.727	66.034		120.787	31.3121		89.2024	26.513		108.916	32.3724		194.024	97.8097		94.1452	47.4597		82.7703	40.2077		91.207	44.306		190.11	106.175		138.686	77.4548		310.841	257.863		63.6526	52.8041		289.709	97.7341		114.9	38.7618		489.537
	36.5898	26.3106		121.601	87.4398		234.593	47.7844		111.24	22.6585		84.6725	32.0756		103.385	39.1644		192.195	100.557		93.2576	48.7928		85.5542	39.9282		94.2746	43.998		148.371	105.123		108.237	76.6871		651.306	173.424		133.371	35.513		258.369	178.476		102.47	70.7845		468.518
	33.1671	24.9251		110.226	82.8351		199.348	40.8112		94.527	19.3519		71.1712	25.8091		86.9002	31.5129		131.633	173.033		63.8716	83.9599		77.4048	46.3099		85.2946	51.0302		192.482	110.972		140.416	80.9541		532.583	140.149		109.06	28.6991		230.685	85.6827		91.4908	33.9822		390.129
	35.6161	25.8854		118.365	86.0267		244.848	39.8814		116.102	18.911		73.4665	30.8966		89.7027	37.7248		215.048	105.286		104.347	51.0873		55.1508	40.15		60.7722	44.2424		194.798	100.613		142.105	73.3971		325.286	138.057		66.6106	28.2706		215.604	137.115		85.5095	54.3804		490.606
	28.8888	29.9082		96.0079	99.3959		152.428	54.9348		72.2783	26.049		58.9734	20.5803		72.0066	25.1286		100.584	91.962		48.8058	44.6222		87.993	56.3192		96.962	62.0597		130.054	115.798		94.8746	84.4745		416.045	205.854		85.1957	42.1539		90.3028	83.3325		35.8146	33.0501		291.984
	26.9337	26.6778		89.5104	88.6601		240.483	30.669		114.032	14.5427		69.4563	14.8765		84.8062	18.1643		184.012	148.599		89.2873	72.1039		94.1844	45.1162		103.784	49.7149		126.853	98.5298		92.5395	71.8776		584.078	121.904		119.605	24.963		101.37	60.8126		40.2037	24.1186		430.599
	32.136	24.1235		106.8	80.1711		248.758	45.6654		117.956	21.6537		112.55	49.6755		137.423	60.6538		168.2	145.579		81.6147	70.6384		104.31	66.9391		114.942	73.7621		149.292	86.7105		108.908	63.2554		618.876	162.956		126.731	33.3695		348.483	182.228		138.21	72.2727		393.297
	33.0423	25.0953		109.812	83.4008		291.056	40.7569		138.013	19.3261		82.2795	47.2559		100.463	57.6995		200.864	140.703		97.464	68.2727		124.882	87.5318		137.611	96.4538		145.095	100.648		105.847	73.4225		615.467	132.964		126.033	27.2277		257.704	165.114		102.207	65.4849		513.546
	33.2449	32.0106		110.485	106.383		217.96	32.9474		103.353	15.623		90.3364	57.353		110.301	70.028		223.535	169.348		108.465	82.1719		91.0859	80.5944		100.37	88.8093		129.741	82.4513		94.6463	60.1483		369.533	110.344		75.6712	22.5957		283.105	196.466		112.281	77.9192		617.246
	25.0977	29.2744		83.4089	97.2895		213.01	40.8685		101.005	19.379		85.52	28.8089		104.42	35.1757		163.48	168.569		79.3246	81.7941		105.463	87.6841		116.213	96.6216		144.129	96.849		105.142	70.6515		305.499	133.735		62.5587	27.3857		263.18	109.774		104.378	43.5371		480.638
	35.1578	12.4683		116.842	41.4366		246.879	40.2426		117.065	19.0823		99.8577	45.5338		121.926	55.5968		241.005	111.255		116.942	53.9838		71.8804	57.1092		79.207	62.9303		163.977	82.3408		119.622	60.0677		416.794	132.225		85.3492	27.0764		328.934	176.153		130.457	69.8633		648.312
	30.8761	21.0564		102.613	69.9781		225.668	30.6929		107.008	14.554		68.8692	40.4227		84.0894	49.3561		200.263	69.4681		97.1726	33.7077		64.3999	54.1932		70.9641	59.717		145.543	81.8377		106.174	59.7007		408.636	108.935		83.6785	22.3072		225.385	158.307		89.3889	62.7852		409.836
	32.1646	24.2628		106.895	80.6342		193.497	23.1818		91.7525	10.9924		69.7474	32.6743		85.1617	39.8954		231.349	73.3304		112.256	35.5817		101.422	62.6775		111.759	69.0662		119.911	100.084		87.4754	73.0116		358.875	86.6138		73.4888	17.7364		257.109	119.618		101.971	47.441		648.809
	22.7611	26.9906		75.6434	89.6997		121.628	30.1015		57.6737	14.2736		109.608	33.1729		133.831	40.5042		303.687	67.6849		147.356	32.8424		96.269	33.2566		106.082	36.6464		111.322	110.849		81.2095	80.8641		436.105	106.824		89.3036	21.8749		375.673	127.96		148.994	50.7494		783.932
	29.1034	27.3692		96.7212	90.9577		157.2	48.5149		74.5411	23.0048		65.6063	37.6248		80.1053	45.94		258.212	63.2135		125.291	30.6727		113.143	50.6726		124.675	55.8376		133.231	101.852		97.1919	74.3008		567.384	168.341		116.186	34.472		202.468	141.741		80.3	56.2153		633.394
	25.5427	25.2092		84.8876	83.7793		169.056	47.6091		80.1631	22.5753		80.7658	33.8893		98.6151	41.3788		297.19	85.6024		144.204	41.5364		162.223	54.1931		178.758	59.7169		132.986	107.104		97.0132	78.1327		553.143	148.911		113.27	30.4934		252.706	130.671		100.224	51.8249		656.992
	29.2074	24.2628		97.0668	80.634		209.63	40.5716		99.4027	19.2383		123.729	29.7518		151.074	36.3269		267.663	81.1724		129.877	39.3869		92.6399	68.3872		102.083	75.3578		152.474	114.411		111.23	83.4626		689.696	139.843		141.233	28.6365		368.231	116.554		146.042	46.2258		728.859
	29.884	22.3779		99.3154	74.3698		182.455	41.1513		86.5168	19.5131		55.7039	31.2918		68.0145	38.2073		219.505	57.7567		106.509	28.025		72.4618	43.025		79.8477	47.4104		130.652	92.5281		95.311	67.4994		509.999	139.394		104.435	28.5444		190.663	139.125		75.6178	55.1775		640.691
	28.1937	17.3485		93.698	57.6555		251.34	33.186		119.181	15.7362		66.5444	34.795		81.2507	42.4848			56.6563			27.4911		57.1291	56.9374		62.9522	62.7409		145.235	63.3897		105.949	46.2428		680.936	116.461		139.439	23.8483		227.96	141.142		90.4102	55.9776
	26.3941	17.1656		87.7171	57.0476		151.022	41.0421		71.6119	19.4614		61.7275	23.028		75.3694	28.1172	Repeat3	134.831	75.8058	127.739	105.551	59.3438			49.3515			54.3818		115.096	67.3432		83.963	49.1269		452.453	146.276		92.6512	29.9537		204.876	116.147		81.2547	46.0645	Repeat3	361.804
	21.3573	13.582		70.9782	45.1379			36.4359			17.2772	Repeat3	76.8421	57.8219	85.3085	90.074	67.7786		98.2673	119.033		76.9276	93.1835			28.7159			31.6429		103.537	50.1046		75.5307	36.5513			133.375			27.312	Repeat3	225.16	167.802	257.294	87.5121	65.2191		256.219
	23.533	14.0518		78.2088	46.6991	Repeat3	171.331	78.801	123.797	138.393	63.6519		92.0667	52.9235		107.92	62.0367		150.569	109.764		117.871	85.9274	Repeat3	99.8099	63.2297	98.5432	101.289	64.1666		105.881	55.7945		77.2404	40.7022	Repeat3	695.319	330.149	519.349	133.883	63.5697		279.391	146.117		108.59	56.7908		392.729
	30.3122	14.3451		100.738	47.6739		126.742	58.9423		102.376	47.6109		107.587	52.7565		126.114	61.8409		138.431	114.393		108.369	89.5516		112.283	50.9245		113.947	51.679		114.217	57.4152		83.3215	41.8845		548.472	223.199		105.607	42.9765		308.592	159.637		119.939	62.0456		368.676
	32.9674	20.7523		109.563	68.9673		109.313	74.6102		88.2979	60.2667		84.2255	55.0322		98.7287	64.5084		160.697	72.7218		125.8	56.9296		121.463	60.7645		123.263	61.6648		113.393	80.3295		82.7205	58.6004		490.24	276.508		94.3949	53.2411		241.416	169.882		93.8302	66.0274		427.587
	32.7088	21.0327		108.703	69.8994		111.569	61.8211		90.1202	49.9363		89.9117	53.6581		105.394	62.8978		122.251	80.3524		95.7027	62.9031		113.25	67.2137		114.928	68.2096		145.477	72.1282		106.126	52.6176		455.326	210.522		87.6724	40.5357		270.035	163.323		104.954	63.4781		333.139
	31.5527	23.8624		104.861	79.3033		138.416	66.6846		111.806	53.8648		90.8398	46.6647		106.482	54.7001		89.1264	52.9525		69.7717	41.4533		108.468	74.7237		110.075	75.8309		132.944	90.1291		96.9829	65.7493		573.515	200.037		110.429	38.5168		291.798	145.158		113.412	56.4179		277.329
	29.2856	20.3332		97.3267	67.5748		139.856	83.4785		112.969	67.4302		55.686	33.6148		65.2749	39.4032								73.8554	75.6996		74.9497	76.8212		108.459	78.1446		79.1213	57.0066		533.312	236.427		102.688	45.5236		184.667	106.395		71.7737	41.352
		20.2586			67.3268		69.3568	47.2293		56.0233	38.1496														60.673	58.1389		61.572	59.0003			69.6426			50.8044		339.259	187.148		65.3238	36.0351
																										46.9299			47.6252
Repeat2	22.7008	19.9037	33.6193	67.5218	59.2019																									Repeat2	70.4815	46.9095	83.3925	112.608	74.9473
	19.8892	16.3278		59.1588	48.5657																										70.84	50.9992		113.181	81.4814
	27.4956	16.6002		81.7833	49.376																										80.2566	57.1917		128.226	91.3751
	19.3356	17.1756		57.5121	51.0873																										76.6977	51.206		122.54	81.8119
	29.8921	14.4777		88.9118	43.0626																										85.4051	49.2785		136.452	78.7322
	27.7257	24.1348		82.4679	71.7869																										78.0233	74.4004		124.658	118.869
	25.8479	22.7536		76.8826	67.6788																										78.5485	66.9998		125.497	107.046
	36.9672	18.9857		109.956	56.4714																										108.844	59.7657		173.9	95.4875
	40.9703	21.3042		121.863	63.3677																										110.642	58.9335		176.773	94.158
	37.2885	19.1959		110.912	57.0966																										99.5153	59.1541		158.996	94.5105
	21.7809	15.9268		64.7856	47.3728																										60.6534	46.9176		96.9059	74.9602
	33.8007	24.7147		100.537	73.5119																										89.8723	62.1198		143.589	99.2487
	41.954	28.5162		124.789	84.8192																										108.074	68.5248		172.669	109.482
	38.1563	23.9673		113.493	71.2889																										127.745	57.0346		204.098	91.1241
	40.7463	23.9273		121.197	71.1698																										103.191	69.6911		164.868	111.345
	48.7842	21.9532		145.105	65.298																										95.9245	69.0861		153.258	110.379
	29.892	17.3735		88.9114	51.6762																										76.3712	58.1342		122.018	92.881
	29.967	24.2106		89.1343	72.0126																										75.0531	63.5455		119.912	101.527
	39.614	24.6667		117.829	73.3692																										82.8159	67.7957		132.315	108.317
	41.6098	24.1879		123.765	71.9449																										97.3988	60.6942		155.614	96.9711
	43.9002	20.3171		130.578	60.4315																										100.298	54.6959		160.246	87.3877
	23.6382	16.045		70.3101	47.7247																										65.7939	45.3925		105.119	72.5235
	40.3446	27.144		120.002	80.7377																										85.2607	71.1444		136.221	113.667
	54.0219	25.7333		160.684	76.5416																										123.381	58.2598		197.126	93.0817
	47.9888	26.6595		142.739	79.2966																										105.168	70.5683		168.027	112.747
	26.3162	19.666		78.2755	58.4948																										66.5721	62.0181		106.362	99.0863
	32.5417	16.5831		96.7925	49.325																										77.6927	45.9314		124.13	73.3845
	31.2618	23.573		92.9856	70.1159																										77.2339	55.4333		123.397	88.5658
	42.8299	24.5148		127.394	72.9173																										99.4097	66.0978		158.827	105.604
	38.9518	22.9492		115.859	68.2607																										91.4977	67.4157		146.186	107.71
	32.8728	27.3518		97.7774	81.3557																										80.522	86.4488		128.65	138.119
	22.4457	22.6793		66.763	67.4578																										58.9788	59.9691		94.2304	95.8126
	31.0618	18.9459		92.3909	56.353																										71.3729	47.5859		114.032	76.028
	28.2296	22.1795		83.9666	65.9711																										67.7401	55.8812		108.228	89.2814
	29.2156	22.5913		86.8996	67.196																										68.3792	55.3736		109.249	88.4704
	31.7468	22.5968		94.4283	67.2124																										72.5812	56.7007		115.963	90.5907
	38.6995	19.9384		115.109	59.3053																										93.2575	55.5156		148.997	88.6973
	25.1768	20.9999		74.8864	62.4626																										57.5546	56.4242		91.9549	90.1489
	19.2542	16.1761		57.2701	48.1144																										55.8974	43.9002		89.3072	70.1393
	25.3499	15.7638		75.4012	46.8883																										61.5605	46.7644		98.3551	74.7155
	26.1465	18.6177		77.7708	55.3768																										62.5865	52.6845
		17.3275			51.5392																											48.635
		16.0911			47.8616																											46.7285
		15.7482			46.8417																											50.3758
Repeat3	65.6	50.0054	104.707	62.6492	47.7561																									Repeat3	288.016	163.869	391.968	73.479	41.8065
	85.2552	94.8764		81.4203	90.6087																										331.899	301.947		84.6747	77.0332
	129.479	89.1214		123.654	85.1126																										469.198	245.265		119.702	62.5723
	105.965	82.5131		101.199	78.8016																										403.694	252.664		102.991	64.46
	120.427	92.2391		115.01	88.0901																										451.095	300.704		115.084	76.7162
	94.0471	101.59		89.8167	97.02																										344.208	346.757		87.8148	88.4651
	69.6634	57.2899		66.5298	54.7129																										273.623	208.979		69.8072	53.315
	87.6945	49.3913		83.7499	47.1697																										350.324	178.888		89.3753	45.6381
	112.206	54.6019		107.158	52.1458																										430.943	166.059		109.943	42.3653
	113.894	104.17		108.771	99.4839																										428.825	272.663		109.402	69.5621
	128.421	109.214		122.644	104.302																										467.738	296.469		119.33	75.6358
	103.291	89.2307		98.6449	85.2169																										407.965	266.573		104.081	68.0086
	111.634	73.3005		106.612	70.0033																										439.726	227.31		112.184	57.9916
	108.619	72.9755		103.734	69.693																										389.592	239.501		99.3934	61.1019
	95.0516	61.3367		90.7761	58.5777																										356.706	225.959		91.0033	57.647
	65.5685	35.5469		62.6192	33.9479																										226.58	107.903		57.8054	27.5283
	103.016	56.8048		98.3821	54.2497																										376.949	159.476		96.1678	40.6857
	137.927	51.9519		131.723	49.615																										446.238	150.282		113.845	38.3402
	130.062	52.2253		124.211	49.8762																										477.962	144.57		121.939	36.8828
	122.778	49.0333		117.255	46.8277																										476.215	152.126		121.493	38.8107
	108.255	68.1262		103.385	65.0618																										393.835	217.904		100.476	55.592
		45.6854			43.6304																											144.939			36.9771
Repeat4	77.4213	43.6937	104.462	74.1157	41.8281																									Repeat4	279.269	117.677	393.01	71.0591	29.9424
	134.059	62.5963		128.336	59.9237																										522.136	169.215		132.856	43.0562
	79.7773	60.7217		76.3711	58.1291																										319.187	190.744		81.2161	48.534
	90.0005	30.0958		86.1578	28.8109																										372.923	111.259		94.889	28.3094
	113.304	48.6544		108.467	46.5771																										410.939	146.382		104.562	37.2465
	132.211	30.4971		126.566	29.195																										453.603	87.9774		115.418	22.3855
Fig. S2D
Left panel
minutes	A549 siCTRL																							A549 siLDHB
1.31	22.75	25.06	25.65	21.38	23.14	15.76	20.32	35.18	27.51	30.84	27.03	13.15	32.9	24.43	29.02	36.23	27.55	14.8	26.68	17.2	31.09	31.08	30.32	19.6	13.66	24.2	23.66	24.07	19.58	10.68	21.88	24.36	23.01	16.98	13.99	18.73	19.63	14.05	17.01	25.02	23.52	23.38	19.05	18.58	15.16	10.61
7.77	21.69	25.38	24.92	19.59	23.14	13.51	19.6	32.44	25.99	29.11	28.91	12.41	26.89	23.78	26.68	33.23	25.86	13.48	25.17	17.42	26.78	29.13	28.23	19.23	15.72	23.82	21.8	25.16	19.15	9.18	22.39	22.74	22.61	15.85	13.79	16.49	20.62	15.68	16.79	23.78	22.33	24.35	18.57	17.5	14.49	11.71
14.23	21.27	24.03	23.05	19.68	20.18	12.39	19.8	31.34	23.73	28.97	26.75	12.96	28.98	23.75	25.83	32.94	25.55	13.57	25.74	17.81	25.23	28.32	28.8	19.84	14.63	23.24	21.58	24.33	23.8	10.03	21	23.37	21.87	16.21	14.01	16.18	20.51	14.07	16.88	23.52	21.76	23.96	20.4	17.77	13.91	10.89
20.79	85.56	99.92	91.02	82.55	76.87	66.77	90.43	118.95	100.22	115.07	100.18	71.75	122.34	98.54	124.25	128.41	111.91	64.96	105.22	88.68	114.18	106.42	116.08	55.67	52.19	68.53	59.39	80.07	85.81	43.47	69.19	60.99	69.2	52.04	60.08	55.43	60.06	52.94	58.8	73.75	67.46	75.89	68.02	54.85	55.58	47.07
27.25	92.66	109.79	99.89	89.4	83.1	77.17	99.81	123.32	102.79	116.67	102.32	75.09	132.08	103.39	124.06	134.07	112.09	65.53	110.85	89.32	112.07	111.11	116.62	60.5	57.47	74.3	66.75	88.06	90.08	50.27	76.84	69.45	72.52	60.07	65.41	62.55	67.06	57.52	63.97	79.44	75.03	84.38	76.09	65.65	62.52	54.96
33.71	97.56	117.09	106.17	97.88	87.4	84.13	103.61	130.13	108.54	122.34	107.24	80.81	141.16	108.45	128.66	139.83	117.03	69.02	116.2	92.75	116.26	114.11	120.02	66.85	61.15	81.85	72.77	94.47	95.9	57.11	83.26	76.4	79.76	66.17	72.37	68.89	72.74	62.06	69.65	85.97	80.96	91.03	82.05	72.76	68.07	59.87
40.17	101.17	122.72	109.79	101.1	88.87	87.13	109.49	136.23	114.16	127.49	111.1	83.69	147.7	113.36	132.78	145.41	121.3	70.96	122.05	96.43	120.55	117	123.77	70.32	64.19	86.12	77.92	101.29	100.97	60.86	87.81	81.91	84.99	69.98	75.01	71.35	75.65	65.1	73.34	90.31	85.34	96.09	87.99	76.49	72.59	63.97
46.63	104.75	124.38	112.85	105.67	95.52	91.78	115.39	142.19	121.54	132.91	118.06	89.04	155.47	119.74	139.77	152.45	129.32	72.56	127.89	101.71	125.74	123.43	130.72	74.13	68.55	91.28	82.34	106.93	107.59	65.96	93.04	85.35	89.47	74.45	80.42	76.2	80.55	69.81	78.93	95.85	90.94	102.03	90.64	80.39	78.16	68.23
53.2	110.37	132.74	115.32	103.1	98.07	83.97	118.2	146.97	120.75	141.86	125.83	89.81	153.37	122.36	147.47	158.02	136.41	77.66	129.88	103.59	133.24	133.35	136.82	76.41	73.66	96.17	82.9	116.38	117.4	63.59	100.78	86.73	97.42	77.08	85.28	78.78	87.01	75.07	83.6	104.67	98.15	109.79	93.93	81.13	82.61	72.1
59.67	127.85	149.5	127.36	123.1	117.53	95.5	133.38	161.58	130.58	154.96	139.38	103.16	169.46	135.65	154.87	173.6	146.4	81.97	139.51	109.23	139.07	138.38	142.62	82.49	78.63	103.13	91.79	123.07	123.85	70.55	107.88	93.31	103.17	83.56	92	89.05	94.38	80.17	89.74	109.75	106.1	113.6	99.31	84.41	88.47	77.47
66.13	132.61	156.74	134.65	128.92	122.97	100.29	143	168.42	134.2	169.41	146.74	108.47	174.76	142.95	159.88	187.14	155.49	84.75	141.45	111.8	140.98	144.34	145.72	83.75	81.02	106.05	94.52	129.87	127.79	73.71	112.01	95.19	106.99	85.84	93.77	93.59	98.7	82.98	92.59	114.83	110.55	118.53	100.74	85.79	90.25	78.83
72.59	135.89	162.5	138.32	134.52	126.73	106.63	150.46	175.5	137.07	183.98	156.8	113.72	181.08	150.17	165.99	201.92	164.23	85.36	143.77	115.75	143	144.82	149.28	85.96	82.67	110.55	97.57	134.19	132.15	76	116.1	98.93	110.51	88.82	96.21	100.49	103.49	87.48	96.68	119.14	116.15	125.66	102.54	88.84	92.94	81.39
79.06	140.08	166.34	145.24	137.72	129.72	110.05	154.28	179.19	143.12	190.18	163.27	119.55	188.94	153.96	171.04	211.95	174.03	87.59	146.93	116.49	146.34	148.71	153.32	88.99	84.51	112.15	101.76	138.24	137.5	79.97	121.77	101.35	115.59	91.45	99.5	106.22	107.71	90.53	100.84	122.65	120.93	137.43	106.78	91.15	94.31	83.66
85.63	47.99	53.35	51.78	48.17	42	38.54	49.42	61.89	54.47	60.58	54.93	36.52	68.94	51.55	56.18	64.81	57.4	31.47	57.23	40.15	59.22	56.11	60.45	33.81	31.52	43.26	39.97	52.92	53.92	28.09	44.08	42.79	43.84	42.42	42.7	36.11	40.41	30.09	34.88	47.39	46.47	48.77	40.74	38.91	33.63	30.11
92.1	42.74	50.37	49.83	42.11	38.18	34.48	44.52	57.65	53.45	51.56	48.06	30.83	65.44	47.65	54.63	57.97	47.54	30.16	54.91	39.58	57.06	55.3	55.86	31.12	28.72	41.15	40.91	49.67	51.18	26.85	41.43	41.48	41.97	39.8	40.21	30.35	36.7	28.16	33.64	43.85	42.31	41.09	39.96	37.75	33.11	29.52
98.57	39.24	42.69	47.28	40.41	33.64	33.87	41.27	52.74	49.96	47.02	43.38	28.03	61.38	42.81	50.16	51.34	42.98	28.41	53.47	37.91	53.92	53.6	53.1	31.84	27.82	39.63	38.92	47.16	46.93	26.88	37.74	38.9	39.12	37.95	37.59	29.08	33.5	26.7	31.19	41.91	40.12	34.68	37.52	38.77	32.17	29.26
105.03	36.86	41.77	44.58	36.93	31.71	32.68	38.21	49.16	47.61	44.32	39.74	25.88	55.89	39.07	46.27	45.44	38.27	27.94	51.76	36.56	52.38	50.86	51.86	31.29	25.75	37.8	38.03	44.92	44.98	24.41	36.61	38.07	37.18	35.29	33.41	26.1	31.43	25.05	31.04	39.6	37.28	31.14	37.21	38.37	30.43	26.02
111.5	36.78	43.64	42.35	35.74	31.38	29.92	36.83	46.24	46.9	40.93	38.39	24.17	53.97	38.77	44.05	43.9	36.6	28.33	52.44	36.6	50.63	48.37	50.54	31.86	26.7	38.04	36	43.24	42.21	23.39	34.76	37.96	35.17	33.15	32.66	24.55	28.93	23.56	29.41	38.58	35.83	29.26	37.93	37.81	30.84	26.34
Right panel
	Raw Glycolysis			Norm to siCTRL			Raw Glycolysis			Norm to siCTRL			Raw Glycolysis			Norm to siCTRL			Raw Glycolysis			Norm to siCTRL		Raw Glycolysis				Norm to siCTRL
	A549 siCTRL	A549 siLDHB	Mean of siCTRL	A549 siCTRL	A549 siLDHB		H460 siCTRL	H460 siLDHB	Mean of siCTRL	H460 siCTRL	H460 siLDHB		H358 siCTRL	H358 siLDHB	Mean of siCTRL	H358 siCTRL	H358 siLDHB		H838 siCTRL	H838 siLDHB	Mean of siCTRL	H838 siCTRL	H838 siLDHB	PF139 siCTRL	PF139 siLDHB	Mean of siCTRL		PF139 siCTRL	PF139 siLDHB
Repeat1	19.7974	19.4636	44.9753	44.0137	43.2717	Repeat1	159.28	72.72	149.081	106.842	48.7792	Repeat1	78.01	43.52	102.548	76.0702	42.4378	Repeat1	169.11	155.99	197.086	85.8034	79.1466	107.44	73.34	112.755	Repeat1	95.282	65.0408
	23.7037	17.8391		52.6982	39.66		160.38	73.96		107.58	49.6109		103.39	57.81		100.819	56.3725		115.5	95.97		58.6027	48.6935	125.32	76.68			111.139	68.0028
	25.2115	18.9402		56.0504	42.1081		175.55	76.65		117.756	51.4153		119.85	67.46		116.87	65.7825		197.95	84.72		100.436	42.9854	110.88	82.19			98.3327	72.8893
	23.0026	11.6969		51.1397	26.0046		140.01	59.84		93.916	40.1395		121.24	57.58		118.225	56.1482		179.14	149.06		90.8925	75.6304	125.16	76.56			110.997	67.8964
	20.5196	23.384		45.6193	51.9875		146.92	84.62		98.5511	56.7615		114.74	67.23		111.887	65.5583		185.88	90.49		94.3122	45.913	104.25	70.22			92.453	62.2739
	47.8177	39.0716		106.309	86.8644		142.44	58.44		95.546	39.2004		112.17	70.89		109.381	69.1273		251.03	115.29		127.368	58.4961	106.21	75.33			94.1912	66.8056
	68.3606	45.47		151.98	101.089		146.51	50.21		98.2761	33.6799		92.88	65.51		90.5705	63.881		224.02	145.49		113.664	73.8191	111.42	92.38			98.8116	81.9262
	53.553	43.2067		119.06	96.0575		142.09	71.49		95.3112	47.9541		106.75	76.28		104.096	74.3832		254.06	187.6		128.906	95.1849	120.51	82.77			106.873	73.4037
	57.0548	29.4803		126.845	65.541		121.51	51.46		81.5066	34.5184		94.33	74.39		91.9844	72.5402			148			75.0926	101.91	91.64			90.3778	81.27
	75.1427	36.2137		167.058	80.5106		156.12	53.54		104.722	35.9136		82.12	53.61		80.078	52.2769	Repeat2	290.442	88.9346	326.48	88.9617	27.2404	114.45	68.82			101.499	61.0323
	24.9806	12.0931		55.5372	26.8855	Repeat2	94.1618	77.6219	101.162	93.0821	76.7318	Repeat2	121.44	90.4366	111.61	108.808	81.0291		238.294	141.428		72.9889	43.3191	79.9555	20.9637	74.0751	Repeat2	107.931	28.2987
	45.5814	48.5358		101.337	107.905		110.764	66.6131		109.493	65.8493		117.569	37.747		105.339	33.8204		264.626	130.842		81.0544	40.0766	56.6757	23.1127			76.506	31.1996
	47.7149	43.0621		106.08	95.7361		104.419	69.5102		103.221	68.7132		113.459	39.2567		101.657	35.1731		239.951	124.986		73.4964	38.2828	65.5385	28.1088			88.4699	37.9438
	55.484	39.3115		123.353	87.3976		122.81	57.2321		121.402	56.5758		102.617	73.762		91.9421	66.089		240.495	146.986		73.6632	45.0215	63.4063	21.8723			85.5917	29.5252
	56.0367	30.783		124.581	68.4371		101.187	45.3237		100.026	44.8039		96.1654	38.8567		86.162	34.8148		279.439	259.08		85.5916	79.3556	72.0294	36.8852			97.2319	49.791
	62.9114	26.6413		139.865	59.2292		102.025	45.5852		100.855	45.0625		89.2497	57.9681		79.9657	51.9381		317.033	162.579		97.1065	49.7975	46.7497	30.6318			63.107	41.3497
	28.7903	51.6627		64.007	114.857		83.8359	61.6702		82.8746	60.9631		90.615	31.728		81.189	28.4275		173.73	129.176		53.213	39.5663	46.5975	42.8108			62.9015	57.7899
	49.8737	44.274		110.88	98.4304		107.812	31.6302		106.576	31.2675		109.539	32.0171		98.1446	28.6866		303.979	189.269		93.1079	57.9727	70.354	42.105			94.9703	56.8372
	68.4355	47.3053		152.147	105.17		108.033	48.0795		106.794	47.5282		136.237	58.4595		122.066	52.3784		184.133	136.232		56.3996	41.7275	93.3191	48.844			125.971	65.9342
	68.3843	29.1419		152.033	64.7887		128.622	45.4763		127.147	44.9548		110.306	40.0786		98.8315	35.9095		364.53	204.986		111.655	62.7868	105.186	32.6718			141.99	44.1034
	36.5896	42.6884		81.3464	94.9052		92.6767	43.2321		91.614	42.7364		123.652	75.7367		110.79	67.8584		416.904	225.467		127.697	69.06	78.0812	55.1897			105.401	74.5001
	55.2891	54.1184		122.919	120.317		84.1507	44.2869		83.1857	43.7791		107.107	35.4645		95.9652	31.7754		307.505	250.512		94.1879	76.7311	59.0501	69.079			79.7113	93.2491
	70.489	47.2437		156.712	105.033		103.019	45.4888		101.838	44.9672		132.486	74.3655		118.704	66.6297		496.944	176.266		152.213	53.9897	76.1459	37.0902			102.789	50.0678
	63.7405	24.4792		141.709	54.4224		97.2168	39.4762		96.1021	39.0235		104.39	65.6673		93.5311	58.8364		284.126	52.7728		87.0271	16.1642	57.5082	46.9598			77.6299	63.3907
	65.5982	37.5103		145.839	83.3932		87.1382	31.7118		86.139	31.3482		107.079	43.8546		95.9399	39.2927		341.39	76.9898		104.567	23.5818	81.5	48.4398			110.016	65.3885
	19.2189	43.0799		42.7276	95.7757		89.9442	40.9281		88.9129	40.4587		159.17	47.7671		142.613	42.7982		471.437	46.0315		144.4	14.0993	75.094	53.6406			101.369	72.409
	44.8168	48.7954		99.6372	108.482		85.4001	73.0256		84.4208	72.1882		86.6667	44.6614		77.6513	40.0156		401.779	52.3421		123.064	16.0322	97.4365	58.2687			131.529	78.6565
	45.6593	35.5245		101.51	78.9785		98.0101	50.4804		96.8862	49.9016		116.42	48.9349		104.31	43.8446		411.665	71.2538		126.092	21.8249	133.68	73.5092			180.454	99.2295
	66.0589	33.2742		146.863	73.9756		123.442	46.9424		122.026	46.4041		128.771	43.4249		115.376	38.9077		469.718	48.7614		143.873	14.9355	72.5614	83.4197			97.9501	112.608
	54.6816	15.9924		121.569	35.5544		91.918	50.2159		90.864	49.6401		90.18	44.0285		80.7992	39.4485		357.962	73.7736		109.643	22.5967	71.2852	53.3027			96.2273	71.9529
	49.558	28.48		110.178	63.3169		133.987	39.7032		132.451	39.2479		104.436	54.3259		93.572	48.6748			39.8662		0	12.2109	53.423	72.6354			72.1153	98.0499
	44.6699	26.9867		99.3106	59.9971		74.9827	59.3953		74.1228	58.7142		107.875	48.3049		96.6534	43.2801	Repeat3	269.731	104.055	315.173	85.5827	33.0156		81.1773				109.581
	38.1811	20.2395		84.8847	44.9968			39.1295			38.6808	Repeat3	91.1048	59.9447	110.945	82.3137	54.1604		225.031	217.064		71.3999	68.872		44.9058				60.618
	47.2295	19.5528		105.001	43.4701	Repeat3	207.966	72.2052	142.953	145.482	50.5108		105.929	70.3307		95.707	63.5442		365.999	207.981		116.128	65.9901	70.4353	47.484	71.2681	Repeat3	98.8289	66.6255
	17.0265	12.6301		37.8535	28.0794		111.842	68.2464		78.2383	47.7415		129.336	66.1375		116.856	59.7556		352.831	210.232		111.95	66.7045	79.7354	35.726			111.878	50.1276
	31.1293	22.9062		69.207	50.9254		141.008	70.6874		98.6417	49.449		112.982	68.2475		102.08	61.662		410.552	139.013		130.264	44.1073	89.7714	31.9889			125.96	44.8841
	22.2566	20.0823		49.4812	44.6472		159.541	72.8583		111.606	50.9677			73.5069		#VALUE!	66.4139		318.259	162.622		100.98	51.5983	79.3006	45.1375			111.268	63.3331
	29.5085	23.8629		65.6036	53.0523		145.545	78.4465		101.815	54.8769		127.717	53.464		115.393	48.305		263.808	98.3125		83.7034	31.1935	70.2796	47.5856			98.6103	66.7681
	29.9801	14.1459		66.6522	31.4493		161.314	58.2438		112.846	40.7442		98.6023	55.7564		89.0877	50.3762							54.9599	44.1959			77.115	62.0119
		15.829			35.1913		73.4581	54.9106		51.3873	38.4125													54.3945	38.8195			76.3217	54.4682
																									31.6356				44.3883
Repeat2	10.404	8.64849	25.1085	41.4337	34.4424
	10.432	7.30336		41.5452	29.0855
	15.3012	6.15028		60.9367	24.4934
	6.43356	7.09558		25.6215	28.258
	15.622	7.44604		62.2142	29.6537
	16.7566	21.1139		66.7326	84.0857
	20.9557	17.746		83.4555	70.6731
	33.0883	12.5915		131.773	50.1453
	31.8828	15.0305		126.973	59.8585
	29.145	11.8706		116.069	47.2744
	9.63835	6.60956		38.3845	26.3224
	24.7751	15.7217		98.6665	62.6114
	30.5518	19.1306		121.672	76.187
	25.9093	15.304		103.183	60.9478
	31.7391	17.8195		126.4	70.9659
	35.4586	10.6694		141.213	42.4907
	16.9259	8.81217		67.407	35.0943
	24.9164	19.4877		99.229	77.6094
	35.7777	22.1799		142.484	88.3311
	35.8759	18.4619		142.875	73.5243
	38.8234	15.6204		154.613	62.208
	16.2263	7.80612		64.621	31.0877
	33.983	21.2565		135.337	84.6533
	43.2369	19.0371		172.19	75.8146
	42.7468	20.664		170.238	82.2941
	17.5134	17.6807		69.7467	70.4131
	27.9404	8.17398		111.272	32.5527
	29.669	20.1749		118.156	80.3461
	37.0435	21.1572		147.525	84.2579
	37.6903	19.2948		150.101	76.841
	25.5376	18.6463		101.703	74.2584
	13.3359	14.3635		53.1097	57.2023
	27.453	7.76881		109.331	30.9391
	28.4535	18.9781		113.315	75.58
	25.6181	18.1163		102.024	72.1478
	27.9926	17.6221		111.48	70.1796
	34.7785	16.2806		138.505	64.8372
	12.4713	14.3411		49.6667	57.113
	9.24629	8.17859		36.8232	32.5711
	12.9907	7.25187		51.7353	28.8804
	12.0889	7.01911		48.1437	27.9535
		8.69538			34.6291
		6.88092			27.4031
		8.69857			34.6419
Repeat3	106.437	32.4171	135.601	78.4937	23.9064
	116.352	57.5173		85.8054	42.4169
	177.114	50.8736		130.615	37.5174
	151.418	58.056		111.665	42.8142
	135.849	71.8716		100.183	53.0026
	126.889	74.9057		93.5762	55.2402
	106.416	50.2918		78.4778	37.0883
	120.386	44.7514		88.7802	33.0025
	144.362	36.0516		106.462	26.5867
	146.209	43.4658		107.824	32.0544
	164.612	68.9791		121.395	50.8695
	146.555	57.9303		108.079	42.7214
	147.116	52.9398		108.492	39.0411
	142.812	49.2898		105.319	36.3494
	121.706	52.0717		89.7535	38.401
	77.0168	31.9813		56.7971	23.5851
	121.477	35.2025		89.5849	25.9606
	157.874	32.1866		116.426	23.7364
	169.377	27.2823		124.909	20.1197
	159.929	35.4484		117.942	26.1419
	153.948	48.3997		113.531	35.693
	89.3695	30.6799		65.9067	22.6253
Repeat4	86.5167	35.2678	107.345	80.6006	32.8561
	107.377	35.16		100.034	32.7557
	121.602	48.4163		113.287	45.1056
	94.6353	28.6709		88.1641	26.7104
	116.036	24.7535		108.101	23.0608
	117.9	28.816		109.838	26.8455
Fig. S2E
	Glycolysis			Glycolytic capacity			Glycolytic Reserve				Glycolysis		Glycolytic capacity		Glycolytic Reserve
Raw data										Normalized
	A549 siCTRL	A549 siLDHB	Mean of siCTRL	A549 siCTRL	A549 siLDHB	Mean of siCTRL	A549 siCTRL	A549 siLDHB	Mean of siCTRL		A549 siCTRL	A549 siLDHB	A549 siCTRL	A549 siLDHB	A549 siCTRL	A549 siLDHB
Repeat1	79.2607	50.8757	89.2809	114.293	66.6762	121.711	35.032	15.8005	32.4304		0.887777	0.569844	0.939058	0.547828	1.08024	0.487219
	96.573	49.9634		137.033	68.0636		40.4597	18.1003			1.08169	0.559626	1.1259	0.559228	1.2476	0.558133
	85.0668	62.6619		114.868	85.8294		29.8015	23.1675			0.952809	0.701859	0.943787	0.705196	0.918947	0.714384
	81.3313	55.3289		113.5	75.6059		32.1692	20.277			0.910968	0.619723	0.932548	0.621197	0.991958	0.625254
	68.4399	76.3761		104.319	109.582		35.8796	33.206			0.766576	0.855467	0.857115	0.900354	1.10637	1.02393
	73.7928	80.6432		91.766	111.641		17.9732	30.9976			0.826532	0.903262	0.753972	0.917269	0.554215	0.95583
	89.5891	51.3467		129.338	66.5955		39.7485	15.2488			1.00346	0.575119	1.06267	0.547165	1.22567	0.470206
	103.199	66.2775		141.386	94.8707		38.1868	28.5932			1.15591	0.742356	1.16167	0.779482	1.17752	0.881689
	89.0014	57.7283		112.385	74.9973		23.3833	17.269			0.996879	0.646598	0.923381	0.616197	0.72104	0.532502
	97.9376	62.2432		151.55	88.5357		53.6124	26.2924			1.09697	0.697169	1.24517	0.727431	1.65317	0.810743
	84.5704	53.8538		128.039	72.3581		43.4688	18.5042			0.947249	0.603202	1.052	0.594512	1.34039	0.57059
	71.6718	62.0029		101.073	82.5637		29.401	20.5608			0.802775	0.694477	0.830439	0.678364	0.906597	0.634005
	118.519	55.0162		152.004	82.9646		33.485	27.9484			1.32749	0.616221	1.2489	0.681658	1.03253	0.861808
	89.8584	56.0589		125.039	83.0479		35.1805	26.989			1.00648	0.6279	1.02735	0.682342	1.08481	0.832223
	106.555	51.0562		138.46	72.3974		31.905	21.3412			1.1935	0.571866	1.13762	0.594835	0.983812	0.658071
	111.763	57.0824		166.202	79.811		54.4392	22.7287			1.25182	0.639363	1.36556	0.655748	1.67867	0.700854
	96.2292	66.601		138.262	94.7625		42.0329	28.1615			1.07784	0.745979	1.136	0.778593	1.29611	0.868377
	56.8925	63.2119		71.9449	93.3367		15.0524	30.1248			0.637237	0.708018	0.591117	0.766878	0.464151	0.928918
	96.1844	72.488		118.185	103.311		22.0006	30.8226			1.07733	0.811918	0.971038	0.848826	0.678404	0.950435
	79.4834	67.5526		97.1988	84.0131		17.7154	16.4605			0.890271	0.756637	0.79861	0.690272	0.546265	0.507569
	93.153	58.5944		115.741	70.6427		22.5876	12.0484			1.04338	0.656299	0.950954	0.580418	0.696503	0.371519
	88.6683	58.4234		116.448	77.9766		27.7795	19.5532			0.993149	0.654383	0.956765	0.640675	0.8566	0.602936
	95.7204	52.9515		120.324	70.2263		24.604	17.2747			1.07214	0.593095	0.988615	0.576997	0.75868	0.532678
Repeat2	77.1719	70.3526	94.1573	114.934	99.2434	130.071	37.7619	28.8908	35.9139		0.819582	0.74716	0.88363	0.763	1.05157	0.804535
	94.554	54.761		128.999	76.994		34.445	22.233			1.00418	0.581574	0.991766	0.591943	0.959203	0.619131
	102.762	73.4234		129.517	109.116		26.7547	35.6926			1.09135	0.779773	0.995746	0.838902	0.74505	0.993945
	90.2344	60.0448		122.156	85.5585		31.9212	25.5137			0.958309	0.637689	0.939153	0.657788	0.888922	0.710491
	116.95	68.3937		172.933	93.6408		55.9832	25.2471			1.24203	0.726356	1.32954	0.719926	1.55899	0.703067
	105.187	70.4731		164.077	102.384		58.89	31.9106			1.11711	0.74844	1.26145	0.787143	1.63993	0.888626
	92.1307	63.9004		121.7	83.1284		29.5696	19.2279			0.978449	0.678637	0.935653	0.639105	0.823437	0.535448
	95.9509	58.7998		146.588	85.5422		50.6374	26.7424			1.01902	0.624467	1.127	0.657662	1.41012	0.744706
	76.6468	75.2337		123.726	106.784		47.0795	31.5507			0.814006	0.798998	0.951229	0.820976	1.31104	0.878604
	101.064	51.1666		136.41	68.0952		35.3459	16.9286			1.07332	0.543401	1.04874	0.523528	0.984292	0.471418
	67.8241	54.7245		94.2915	80.9418		26.4674	26.2173			0.720307	0.581186	0.724929	0.622294	0.737048	0.730084
	99.3149	60.8987		148.92	101.996		49.6052	41.0974			1.05475	0.646758	1.14492	0.784163	1.38138	1.14446
	104.605	62.664		134.724	89.8609		30.1195	27.1969			1.11092	0.665505	1.03578	0.690866	0.838748	0.757364
	81.9925	66.7969		118.031	94.9588		36.0389	28.1619			0.870778	0.709398	0.907445	0.730059	1.00359	0.784236
	87.5599	61.1816		131.453	88.5729		43.8932	27.3913			0.929905	0.649762	1.01063	0.680963	1.22231	0.762777
	79.5308	62.3284		104.574	87.2042		25.0435	24.8758			0.844635	0.661941	0.803985	0.67044	0.697396	0.692725
	76.5633	73.3927		105.103	108.49		28.5398	35.0974			0.813119	0.779447	0.80805	0.83409	0.794759	0.977371
	100.273	61.7095		125.307	104.29		25.0331	42.5809			1.06493	0.655368	0.963377	0.801802	0.697107	1.18577
	97.8895	45.4394		119.509	62.4554		21.6193	17.016			1.03961	0.482577	0.918804	0.480168	0.602042	0.473851
	116.141	37.6245		150.515	51.3283		34.3734	13.7038			1.23345	0.399581	1.15718	0.394621	0.95721	0.381615
	104.911	58.5412		133.029	87.886		28.1178	29.3449			1.11418	0.62172	1.02275	0.675683	0.783008	0.817178
	117.573	53.0284		147.723	74.0422		30.1497	21.0138			1.24865	0.563173	1.13572	0.569249	0.839592	0.58518
	78.7886	63.4946		117.418	96.5886		38.6293	33.0939			0.836752	0.674327	0.902728	0.742589	1.07572	0.92158
Repeat3	139.174	123.165	170.103	257.481	330.964	325.773	118.308	207.798	155.669		0.818189	0.724077	0.790378	1.01594	0.759989	1.33486
	136.739	134.918		257.818	346.768		121.079	211.85			0.803875	0.793166	0.79141	1.06446	0.77779	1.36089
	161.119	97.3459		292.586	257.753		131.467	160.407			0.9472	0.572287	0.898135	0.791212	0.844522	1.03043
	204.89	97.262		395.907	256.373		191.016	159.111			1.20453	0.571793	1.21529	0.786976	1.22706	1.02211
	162.217	101.067		315.694	266.378		153.477	165.31			0.953659	0.594165	0.969071	0.817687	0.985911	1.06193
	189.104	85.0967		344.491	223.546		155.386	138.45			1.11172	0.500274	1.05747	0.686209	0.998178	0.88938
	143.82	105.873		272.416	269.855		128.596	163.982			0.845505	0.622418	0.836221	0.828362	0.826078	1.0534
	190.137	121.088		366.697	301.499		176.56	180.412			1.1178	0.711861	1.12563	0.925497	1.13419	1.15894
	238.168	131.414		448.947	342.39		210.779	210.975			1.40017	0.77257	1.37811	1.05102	1.35401	1.35527
	142.255	93.4437		267.073	232.836		124.818	139.392			0.836303	0.549346	0.81982	0.714724	0.801808	0.895431
	173.362	112.617		340.979	300.241		167.618	187.623			1.01917	0.662066	1.04669	0.921634	1.07675	1.20526
	163.433	126.871		311	323.237		147.567	196.366			0.960807	0.745861	0.954661	0.992226	0.947946	1.26143
	207.608	81.994		411.261	211.272		203.654	129.278			1.2205	0.482034	1.26243	0.648532	1.30824	0.830464
	172.969	100.842		339.93	267.778		166.961	166.935			1.01687	0.592842	1.04347	0.821984	1.07253	1.07237
	201.79	96.8324		363.377	251.337		161.587	154.504			1.1863	0.569268	1.11544	0.771516	1.03801	0.992513
	162.188	105.391		312.9	254.039		150.712	148.648			0.953488	0.619583	0.960493	0.779812	0.968148	0.954893
	134.019	98.5676		267.994	261.213		133.974	162.646			0.787884	0.579469	0.822647	0.801833	0.860631	1.04481
	184.288	89.0727		352.99	247.16		168.703	158.087			1.08341	0.523649	1.08356	0.758694	1.08372	1.01553
	162.152	93.8516		325.791	250.184		163.639	156.333			0.953275	0.551743	1.00006	0.767978	1.05119	1.00426
	121.657	70.8423		248.617	204.917		126.961	134.075			0.715207	0.416474	0.763168	0.629025	0.815576	0.861277
	188.136	68.4585		358.53	197.622		170.394	129.164			1.10603	0.40246	1.10056	0.606631	1.09459	0.829728
	163.05	112.084		314.517	308.073		151.467	195.989			0.958552	0.658932	0.965457	0.945677	0.973003	1.259
		100.151			268.047			167.895				0.588778		0.822809		1.07853
Repeat4	141.431	84.9427	163.816	279.773	213.123	316.066	138.343	128.18	152.25		0.86333	0.518512	0.885162	0.674289	0.908654	0.841905
	158.581	120.008		311.017	330.5		152.435	210.492			0.968023	0.732562	0.984012	1.04565	1.00122	1.38254
	179.171	112.035		353.595	302.266		174.423	190.231			1.09371	0.68389	1.11872	0.956325	1.14564	1.24946
	140.808	112.262		284.053	290.343		143.244	178.08			0.859531	0.685277	0.898702	0.918602	0.94085	1.16966
	166.095	124.24		325.704	320.656		159.61	196.417			1.01388	0.758391	1.03048	1.01451	1.04834	1.29009
	173.405	98.1489		338.8	239.432		165.396	141.283			1.05851	0.599126	1.07192	0.757528	1.08634	0.927968
	182.065	109.202		320.387	283.479		138.321	174.278			1.11137	0.666595	1.01366	0.896887	0.908515	1.14468
	159.022	86.2839		304.224	203.744		145.202	117.46			0.97071	0.5267	0.96252	0.644617	0.953707	0.771496
	140.785	94.0515		277.684	242.808		136.899	148.756			0.859386	0.574115	0.878552	0.768209	0.899174	0.977054
	127.65	109.255		246.843	291.539		119.193	182.284			0.779209	0.666921	0.780977	0.922386	0.782879	1.19727
	161.946	105.657		303.212	280.763		141.266	175.106			0.988559	0.644957	0.959318	0.888293	0.927855	1.15012
	165.802	103.333		317.638	258.544		151.836	155.211			1.0121	0.630772	1.00496	0.817996	0.997281	1.01945
	176.364	104.153		333.084	283.328		156.721	179.175			1.07657	0.635777	1.05383	0.89641	1.02936	1.17685
	157.478	109.683		296.795	287.782		139.317	178.1			0.961289	0.669531	0.939018	0.910502	0.915054	1.16978
	129.36	122.034		227.175	288.678		97.8147	166.644			0.789648	0.744926	0.718748	0.913334	0.642461	1.09454
	160.397	92.4658		316.466	256.327		156.069	163.861			0.979106	0.564435	1.00125	0.810982	1.02509	1.07627
	146.666	79.8674		294.638	223.298		147.972	143.431			0.89529	0.487531	0.932193	0.706483	0.9719	0.942075
	184.729	95.8967		349.385	267.813		164.656	171.916			1.12764	0.585378	1.1054	0.847321	1.08148	1.12917
	238.242	92.8669		465.758	266.009		227.515	173.143			1.45429	0.566884	1.47359	0.841616	1.49435	1.13723
	189.589	119.903		381.198	343.006		191.61	223.103			1.1573	0.731918	1.20606	1.08522	1.25852	1.46537
	177.986	89.1012		354.844	251.577		176.859	162.476			1.08647	0.543897	1.12268	0.795954	1.16163	1.06717
	146.385	101.833		271.186	279.844		124.801	178.011			0.89357	0.621615	0.857993	0.885387	0.819712	1.1692
		78.6356			212.828			134.193				0.480012		0.673358		0.881397
Fig. S2F
Raw data from Biological repeat 1
Fig.S2G
Raw	Basal ECAR
	A549 shCTRL	A549 shLDHB-1	A549 shLDHB-2
Repeat1(passage 4)	138.983	116.975	94.0444
	136.929	166.276	70.6135
	135.87	154.992	112.693
	174.525	128.348	121.753
	158.902	154.049	93.4032
	166.855	129.062	95.0644
Repeat2 (passage 6)	243.557	106.476	76.6373
	173.127	116.575	91.3405
	167.216	121.113	96.1208
	198.3	126.761	65.9223
	232.96	188.057	120.824
Repeat3 (passage 10)	115.533	93.0759	54.3046
	132.292	85.5933	29.6301
	137.399	75.7773	42.6632
	128.258	78.5744	38.8313
	132.494	80.3608	42.5144
	126.88	95.9517
Repeat4 (passage 11)	151.858	147.818	41.3968
	114.701	129.43	45.5893
	135.22	136.158	73.7976
	144.579	90.5634	44.4664
	125.655	134.477	56.9912
[truncated: 10 more columns]

## Sheet: Fig. S3
Fig. S3A
PARA population (%)
siCTRL	siLDHB
41.2	53
46.7	61.6
34.4	67.8
Fig. S3B
Left panel
	HOLO					PARA
siCTR	129000	141000	280000	290000	230000	132000	123000	129000	160000	210000
siLDHB	36000	45000	45000	42000	66000	66000	60000	75000	60000	90000
Right panel
HOLO					PARA
27.907	31.9149	16.0714	14.4828	28.6957	50	48.7805	58.1395	37.5	42.8571
Fig. S3C
EpCAM+CD90-(%)			EpCAM-CD90-(%)
HOLO siCTRL(%)	HOLO siLDHB(%)		HOLO siCTRL	HOLO siLDHB
71.3	57.2		7.05	26.7
70.3	60.9		8.94	21.1
70.9	58.9		8.87	24.7
Fig. S3F
Sphere number
Person 1		Person 2		Mean of two person
H520 siCTRL	H520 siLDHB	H520 siCTRL	H520 siLDHB	H520 siCTRL	H520 siLDHB
144	75	150	65	147	70		Colony number
135	94	117	88	126	91		H520 siCTRL	H520 siLDHB	H1650 siCTRL	H1650 siLDHB
150	78	123	67	136.5	72.5		43	30	24	8
							38	25	23	7
Person 1		Person 2		Mean of two person			33	26	19	5
H1650 siCTRL	H1650 siLDHB	H1650 siCTRL	H1650 siLDHB	H1650 siCTRL	H1650 siLDHB
24	9	21	7	22.5	8
25	8	21	5	23	6.5
17	13	13	9	15	11
Fig. S3K
A549 siCTRL	A549 siLDHB	H358 siCTRL	H358 siLDHB	H460 siCTRL	H460 siLDHB	H838 siCTRL	H838 siLDHB	PF139 siCTRL	PF139 siLDHB
610000	270000	213000	87000	504000	270000	585000	690000	820000	200000
620000	280000	210000	105000	672000	360000	735000	750000	540000	220000
730000	300000	177000	60000	654000	180000	615000	570000	650000	160000
Fig. S3I
Cell number		Raw OD	BEAS-2B siCTRL	BEAS-2B siLDHB	Mean of technical repeats for each biological repeat
BEAS-2B siCTRL	BEAS-2B siLDHB		0.2618	0.2542	0.265733	0.260733
192000	160000		0.2692	0.2494
200000	164000		0.2662	0.2786
174000	174000		0.3044	0.2499	0.3023	0.2681
			0.3002	0.2712
			0.3023	0.2832
			0.2564	0.2686	0.2753	0.2746
			0.2764	0.2687
			0.2931	0.2865
Fig. S3J
		Limiting dilution data entered						Overall test for differences in stem cell frequencies between any of the groups
Counter	Dose	Tested	Response	Group				Chisq	DF	P.value
1	10	4	2	A549 shCTRL				49.4	2	1.86e-11
2	100	4	3	A549 shCTRL
3	1000	4	4	A549 shCTRL					Pairwise tests for differences in stem cell frequencies
4	10000	4	4	A549 shCTRL				Group 1	Group 2	Chisq	DF	Pr(>Chisq)
5	10	6	0	A549 shLDHB-1				A549 shCTRL	A549 shLDHB-1	30	1	4.28e-08
6	100	6	2	A549 shLDHB-1				A549 shCTRL	A549 shLDHB-2	49.3	1	2.16e-12
7	1000	6	4	A549 shLDHB-1				A549 shLDHB-1	A549 shLDHB-2	5.96	1	0.0146
8	10000	4	3	A549 shLDHB-1
9	10	6	0	A549 shLDHB-2
10	100	6	0	A549 shLDHB-2
11	1000	6	1	A549 shLDHB-2
12	10000	4	2	A549 shLDHB-2
Confidence intervals for 1/(stem cell frequency)
Group	Lower	Estimate	Upper
A549 shCTRL	137	46.3	15.8
A549 shLDHB-1	6795	2333.6	801.6
A549 shLDHB-2	37927	11577.4	3534.3

[truncated: 5 more sheets: Fig. S4, Fig. S5, Fig. S6, Fig, S7, WB images]
